# Supplementary material for: Histamine: A key compound in red light‐enhanced Fusarium verticillioides resistance in maize
Source: Imeta. 2025 Apr 7;4(2):e70020. doi: 10.1002/imt2.70020 (PMC11995177; doi:10.1002/imt2.70020)
Supplement: Supplementary file 2 — Table S1. F. verticillioides upregulated and PHYC‐dependent differentially expressed genes (UPDGs) with average RPKM for each sample. Table S2. F. verticillioides downregulated and PHYC‐dependent differentially expressed genes (DPDGs) with average RPKM for each sample. Table S3. Gene list in different modules of WGCNA result. Table S4. F. verticillioides upregulated and PHYC‐dependent differentially expressed metabolites (UPDMs) with average relative abundance for each sample. Table S5. F. verticillioides downregulated and PHYC‐dependent differentially expressed metabolites (DPDMs) with average relative abundance for each sample. Table S6. Lesion length of stalk rot under different metabolites treatment. Table S7. Sequencing data and QC summary table for PHYC. Table S8. Sequencing data and QC summary table for phyb1. Table S9. Primers utilized in this study. [file IMT2-4-e70020-s002.xlsx]

## Sheet: S1
Table S1. F. verticillioides upregulated and PHYC-dependent differentially expressed genes (UPDGs) with average RPKM for each sample.
Genes	ZC	ZC_10	ZC_24	KO	KO_10	KO_24	PHYC1	PHYC1_10	PHYC1_24	PHYC2	PHYC2_10	PHYC2_24
Zm00001d028814	17.3214	361.875	218.471	71.7097	110.548	96.9083	1.89114	66.586	127.941	51.4005	20.7304	322.156
pathogenesis-related_protein7	6.39672	162.113	120.605	30.3606	38.0988	38.9975	0.677088	34.926	50.9746	23.957	7.94892	171.586
Zm00001d031157	10.0689	192.808	690.803	17.1418	8.22413	65.2824	1.06423	38.3576	175.957	6.97311	1.31508	980.489
Zm00001d031813	0.452369	12.1777	2.72353	4.56851	2.48196	2.37464	0.445523	2.37937	2.90392	0.353262	0.692295	8.91507
Zm00001d033455	4.9962	52.7402	184.991	10.6594	11.3736	25.9319	0.31398	10.1289	53.4667	3.16002	1.26626	269.072
Zm00001d023918	2.13262	11.8299	7.79074	4.17563	9.87285	8.91266	0.914308	4.78396	9.75107	2.67373	4.72921	12.8377
Zm00001d024996	4.59582	138.765	80.9156	23.0813	22.0658	16.5303	1.32427	35.2635	64.3249	8.99196	9.81453	235.925
alternative_oxidase3	0.318336	36.8284	4.72509	2.3313	5.09653	5.20659	0.0551998	4.77334	9.04828	0.636706	1.14505	27.8551
Zm00001d004731	5.97019	66.0252	35.2738	8.91886	14.2333	16.0813	4.21197	16.266	31.832	5.72955	4.7644	73.0342
Zm00001d005306	3.39828	50.2095	23.3647	8.60096	15.5091	14.9625	2.24984	10.3281	17.616	4.39614	6.50776	54.6901
Zm00001d040071	1.64526	19.7311	14.8992	7.36461	5.81348	3.89664	0.793351	8.49028	10.1596	2.27978	4.64922	29.688
Zm00001d042909	2.83978	35.3937	28.2677	13.9432	13.5372	14.4815	2.81399	10.6778	15.7793	3.44098	8.37018	43.0933
Zm00001d042948	9.89314	50.0781	27.9423	23.5295	33.4907	19.2517	8.69187	34.0448	38.196	14.7242	34.6138	60.9603
Zm00001d043121	18.3319	136.959	222.857	106.133	121.193	154.607	14.2299	90.6311	271.261	28.0288	38.1822	430.099
Zm00001d043665	0.867221	16.2429	11.205	2.11333	7.73822	5.08585	0.403169	4.88955	8.73166	1.27182	2.50729	21.7902
Zm00001d043870	2.4942	10.9937	10.267	3.8506	13.6936	15.8855	0.547813	2.81516	12.1152	1.68706	3.1461	19.8731
chitinase_chem5	147.855	969.104	2253.16	466.483	259.203	692.084	65.668	357.798	807.475	133.337	159.123	2902.99
Zm00001d048690	1.62782	13.5848	20.0148	2.45032	1.44305	2.38944	0.437009	3.08131	8.62579	1.59243	0.780693	26.7731
Zm00001d049028	2.29557	23.5532	48.2249	5.99505	18.7785	21.8266	0.854829	10.0723	30.3384	1.26156	5.01733	67.8871
Zm00001d052245	0.413436	2.15125	1.54036	0.354629	1.20767	1.21605	0.357541	0.798664	0.878153	0.285798	0.321852	2.71431
Zm00001d014121	0.149879	18.2608	17.0645	17.8139	9.17353	3.69714	0.0210759	9.08988	15.404	1.12962	1.7267	79.5229
Zm00001d037005	0.263418	10.3571	10.5144	0.927944	1.42881	0.865571	0.0433309	1.32346	2.79792	0.267842	0.483214	19.5551
Zm00001d037542	0.322625	15.5347	3.14686	2.34764	2.34444	3.15755	0.170769	3.53927	3.32493	0.810281	0.970546	6.71024
Zm00001d019933	8.4916	70.2054	105.375	44.809	60.806	49.2305	2.96674	69.1758	260.808	16.5334	46.9478	101.609
protein_phosphatase_homolog6	5.11106	22.8989	9.59358	48.8022	14.5436	4.51999	4.26951	13.3196	13.0459	4.66285	5.12702	15.9415
stress-induced_protein1	41.1306	100.18	293.589	139.236	142.533	147.877	27.2853	85.1686	245.056	31.4883	71.4221	394.81
Zm00001d048329	0.98838	6.78364	5.34849	1.8898	3.78627	4.37758	0.879658	2.81906	4.49617	1.16109	1.96511	12.6724
Zm00001d000298	0.531136	6.73815	29.4359	2.72466	5.00097	10.4072	0.255096	3.43528	15.5109	0.598744	2.85473	43.1721
Zm00001d027533	8.03809	27.0819	21.2721	19.176	15.64	22.3416	3.45783	10.2708	20.2718	6.09653	8.445	36.3976
ZIM-transcription_factor_27	3.5044	107.295	14.2721	19.6011	24.1625	5.45295	0.814434	33.1706	17.8273	7.82632	7.04436	102.612
Zm00001d027947	1.19397	44.1744	1.95837	5.54556	2.53862	0.69163	0.0327859	11.688	2.7771	3.70642	1.00612	15.8876
hydroxycinnamoyltransferase2	0.720002	35.4803	3.44373	4.81395	1.52791	0.763724	0.0432919	7.69069	2.043	1.72106	0.816345	14.2953
Zm00001d028093	16.7051	64.6944	21.1856	28.7597	63.9696	30.6337	8.83793	35.7349	42.4804	16.0551	29.4845	49.8847
Zm00001d028230	0.760938	27.8866	6.56935	12.8526	3.82042	1.95696	0.0745583	9.89347	5.98751	2.86577	0.942924	23.4943
Zm00001d028400	1.86009	4.30434	1.5096	2.11678	1.96932	1.31234	0.70547	2.07137	1.71698	1.01339	3.01728	4.55265
pathogenesis-related_protein6	8.09427	247.893	182.563	34.2656	50.9268	59.683	0.564336	66.9248	70.0737	22.5533	16.8638	251.99
phospholipase_D7	6.6755	71.5607	41.2328	13.3821	43.693	27.573	4.10496	17.8292	30.4277	8.2397	18.5613	64.9067
Zm00001d029688	0.356194	9.82514	1.64726	2.28339	3.18173	0.606503	0.117751	2.72432	1.9451	0.90558	1.17225	4.16133
Zm00001d030304	0.539685	13.3268	1.95018	6.06797	1.35088	0.410309	0.341607	4.34866	1.22394	0.931952	0.534927	6.41678
Zm00001d030548	1.43417	15.2456	6.69247	3.2422	7.58862	3.86135	0.596741	3.3683	7.11028	1.13818	1.92641	12.3778
Zm00001d031257	7.9643	201.98	55.4773	29.8265	22.1963	24.7703	1.80952	34.3017	34.4062	11.7014	5.28856	123.298
phosphate_transporter_protein2	1.02584	9.51967	3.47852	6.75684	6.8137	2.57462	0.171842	3.26402	3.69621	2.39055	2.40253	7.88119
umc2181	214.428	1010.54	303.228	384.79	390.565	268.568	145.673	514.362	463.819	313.215	375.524	688.3
Zm00001d032946	1.37816	20.8411	15.0708	2.85819	4.09956	7.36564	0.806627	3.46646	8.99599	0.87188	2.86244	25.2043
Zm00001d032947	1.96108	61.0459	32.7543	32.0618	15.0491	16.7233	0.328788	11.0725	30.126	7.13461	4.27941	64.2603
Zm00001d033004	3.56976	6.7896	5.9778	5.94461	7.98911	6.69411	3.02046	7.24841	6.485	3.40755	6.63348	10.7763
Zm00001d033503	2.06147	8.69712	3.10649	4.79608	4.35611	2.4667	0.856502	5.29776	3.97313	1.63832	3.42907	6.43069
Zm00001d033567	2.53237	10.2091	3.69351	9.20672	6.35741	2.72859	1.39184	5.12991	3.70902	2.22557	3.14267	6.36398
ustilago_maydis_induced12	9.38295	55.1563	29.6835	8.66667	28.3039	29.6445	5.66414	17.4211	23.3644	6.51487	9.61431	35.5857
Zm00001d034270	1.27511	14.7379	4.61074	1.90273	3.04126	3.53334	0.60066	2.34612	2.86722	1.02396	1.43594	8.38946
Zm00001d034782	0.84137	9.89824	4.95252	4.32548	3.81221	2.54459	0.158	4.12858	4.01392	1.37741	2.00424	8.30785
1-aminocyclopropane-1-carboxylate_oxidase15	0.197048	2.42896	1.59732	0.61853	1.65526	0.87974	0.098288	0.594048	1.37835	0.246234	0.724755	2.93469
Zm00001d024960	7.3352	311.323	222.171	83.9633	36.52	21.2505	1.72088	83.9182	133.641	31.0321	11.3113	575.011
Zm00001d025065	0.336659	2.46082	1.0755	0.96785	1.14533	1.09685	0.0961682	0.747041	1.4314	0.354618	0.590815	2.01762
AP2-EREBP-transcription_factor_149	3.1172	16.3362	3.57407	13.0819	11.5707	3.10745	0.572895	6.79065	8.26028	3.07314	5.79191	9.48828
Zm00001d025654	7.85486	78.1216	40.6494	13.6573	10.6606	13.999	0.312993	24.2302	28.8448	15.811	0.587756	79.8869
chitinase_B1	2.44663	13.0125	36.1103	9.29945	10.2275	12.4575	0.903481	12.3459	63.3878	3.36625	2.70064	48.7211
1-aminocyclopropane-1-carboxylate_synthase7	0.283066	1.75218	1.13174	0.64614	1.2737	1.08044	0.207475	0.898879	1.59132	0.303368	1.54201	1.12017
Zm00001d026489	21.3621	208.502	143.347	57.8097	111.047	85.9975	9.6512	55.5352	106.023	22.2305	30.716	305.037
proton-exporting_ATPase4	49.8354	191.32	117.4	42.2055	96.752	103.857	23.8188	63.8654	113.579	26.829	34.3536	162.227
Zm00001d002014	0.937208	5.9761	5.11239	17.1575	19.0381	7.17218	0.0284259	3.25567	5.5279	0.701795	1.64766	3.42623
Zm00001d002016	5.11241	36.0534	29.7406	31.4052	64.4134	22.6019	0.311702	22.864	47.7284	5.68214	12.9553	28.598
Zm00001d002017	2.70603	17.1068	6.86973	13.5905	17.9568	7.03836	0.252685	9.16612	16.1691	2.47445	5.28602	10.4108
Zm00001d002018	4.78039	28.913	9.26276	21.3905	30.5605	12.9704	0.314154	15.6781	28.0754	4.92136	9.9881	19.4937
Zm00001d002020	4.4125	35.2542	17.0977	27.1814	25.0105	18.6992	2.28389	8.19099	15.4655	5.92631	6.50522	34.2221
1-aminocyclopropane-1-carboxylate_synthase2	0.513933	8.56804	1.67824	2.08833	1.71828	1.22497	0.204349	1.82933	2.47078	0.14118	1.43572	4.90622
Zm00001d002776	0.509262	4.55752	1.19391	2.36942	1.52338	0.904546	0.179501	1.97268	1.68967	0.592511	0.908003	3.26433
Zm00001d002847	2.42752	34.4386	2.43842	15.5048	17.9877	4.40659	0.151137	15.5096	8.21668	4.48838	7.46167	18.2642
Zm00001d002979	1.15712	7.75186	2.76196	3.29808	3.88544	2.31631	0.29228	2.54149	3.60703	1.09704	1.61145	6.01372
Zm00001d003015	6.87574	39.929	19.9958	10.0751	15.646	14.0273	1.32894	18.5488	10.6467	7.09323	6.78251	13.2639
GRMZM2G051921	0.858497	21.4294	4.00404	6.34529	12.9832	2.72925	0.135233	4.86074	8.09632	1.34652	2.03653	12.2578
chitinase_A1	168.899	1210.99	1742.27	657.275	843.518	730.348	110.228	494.57	2735.86	241.589	364.743	3707.91
Zm00001d003283	0.302126	9.58418	3.85022	2.88534	5.44613	0.336251	0.165191	2.8778	1.61263	0.629091	1.4888	6.45175
Zm00001d003432	1.57473	13.2664	3.53337	4.20293	2.81326	2.56073	0.648188	3.15048	3.48116	1.33359	1.40039	7.10277
Zm00001d003492	1.41809	4.85024	3.05051	1.99968	2.5368	2.28568	0.445199	1.62723	3.26043	1.33813	1.05875	5.91585
Zm00001d003742	2.09753	8.96043	3.35627	5.99798	5.7021	3.76539	1.9991	5.93592	5.03441	3.83022	4.36614	8.03698
arogenate_dehydratase6	1.58761	3.97811	2.54916	2.18676	3.16778	1.9405	0.390528	1.71521	2.10845	1.16499	1.61877	3.67096
AP2-EREBP-transcription_factor_131	17.3214	50.8673	8.22727	52.2894	42.3533	11.6399	4.51813	26.9682	25.114	14.5809	31.8876	29.0668
Zm00001d004055	3.1791	10.9595	6.87919	12.8779	10.5726	3.17948	1.62767	12.6172	8.02479	5.08579	8.59973	11.7346
Zm00001d004706	4.40779	12.3787	11.2937	11.1103	12.2621	7.51286	2.4185	8.09479	11.81	3.55813	6.05139	15.3452
Zm00001d004804	5.82116	40.1465	9.7157	8.70025	18.0702	8.58498	2.38418	11.6798	9.89935	4.96481	7.56924	24.5429
Zm00001d005594	0.798884	12.5851	3.58399	3.21138	6.18082	3.43065	0.538923	3.09093	4.12015	1.80014	3.92989	6.97812
Zm00001d005936	0.661338	7.32264	2.65435	2.46214	2.26852	1.57702	0.311468	1.64832	2.27335	0.691718	1.27752	5.87223
Zm00001d006140	0.96772	7.82734	7.07732	1.97749	1.31431	1.30169	0.304452	1.76573	1.66337	1.19525	1.45411	4.90212
Zm00001d006688	1.13687	7.30974	3.64977	3.22068	2.16719	1.5982	0.287592	2.43262	2.8953	1.2693	1.65556	4.70327
Zm00001d007015	1.27588	10.6052	5.5562	1.37334	4.69056	2.08004	0.577877	2.71929	3.54423	0.58349	1.69379	8.05194
Zm00001d007486	15.8312	80.5437	46.6477	19.8449	58.1797	37.5249	6.66003	29.5647	38.4845	7.07208	17.8972	36.4816
Zm00001d007753	16.7607	255.722	212.449	84.5376	89.9413	59.2458	6.04029	115.795	187.415	24.9109	98.5493	509.085
WRKY-transcription_factor_93	1.23418	14.4446	4.02458	4.57788	3.83468	2.72637	0.636599	5.89677	5.08971	1.4942	2.31318	10.9597
bHLH-transcription_factor_70	0.751871	42.6776	9.38429	1.2166	8.3225	2.88266	0.0174526	7.4397	13.1975	0.993103	2.54675	37.2729
Zm00001d039923	1.48373	5.33374	3.73956	0.327022	0.269411	0.21413	0.225314	1.43918	4.96554	0.857862	1.43502	6.38251
Zm00001d039963	0.806902	6.64026	4.28972	1.01746	1.92019	1.90879	0.300068	1.75623	4.34756	0.973212	2.11094	20.561
Zm00001d040245	3.55225	48.9187	64.8477	14.2206	25.2491	18.4128	1.155	15.5909	35.6645	3.87715	4.63347	85.8115
Zm00001d040777	1.04692	3.34427	3.67147	1.71229	6.6202	3.20485	0.361463	2.50114	4.48289	0.815019	2.02644	6.01395
kaurene_synthase4	2.21132	97.5593	22.8819	4.01932	16.8389	8.18464	0.206469	12.2461	27.5595	2.22114	3.86169	97.4317
Zm00001d042022	5.53507	41.3281	62.7443	11.37	32.121	18.6315	4.38965	26.6307	41.0692	6.31377	14.6701	81.1003
Zm00001d042115	17.0669	267.532	14.7504	157.892	150.198	16.9753	5.42653	107.452	55.9163	34.542	65.2952	142.005
6-phosphogluconate_dehydrogenase2	89.349	218.812	95.9689	106.274	152.95	109.317	52.7467	106.922	111.912	74.8255	81.2753	146.63
Zm00001d042244	1.24605	18.6423	5.79912	7.40306	5.2686	5.46268	1.06645	10.1462	10.5062	2.65985	5.04648	21.8337
fructokinase1	7.91315	35.0948	11.0848	14.6031	14.4207	10.0468	4.21289	14.6567	11.1802	7.68496	11.0853	27.5993
WRKY-transcription_factor_43	1.74107	18.9126	6.57062	8.56743	5.52608	4.63473	0.619077	4.84746	5.81126	1.93492	3.65683	11.2735
NAC-transcription_factor_70	33.2812	116.932	33.2406	17.1827	41.3849	14.6393	6.93654	30.926	25.4398	9.78432	32.8113	35.1256
Zm00001d043166	2.56203	22.3209	26.036	10.4694	11.9909	11.3983	2.0692	9.19486	16.4714	3.78579	6.74605	34.1436
Zm00001d043258	0.782504	8.98237	7.67753	9.43153	12.884	9.03364	0.668933	8.49444	14.3417	2.53651	3.84835	64.9707
Zm00001d043512	1.38747	18.645	6.93186	7.34846	7.67357	4.31638	1.02693	7.21343	7.36647	2.0942	4.49454	13.6152
NADP-dependent_malic_enzyme6	72.6043	201.132	130.689	85.1537	163.784	108.067	51.0778	117.851	145.672	59.8922	78.2768	169.864
Zm00001d043654	1.07426	4.96482	5.83653	3.26688	6.04685	4.20803	0.524642	3.51874	5.14007	1.05602	1.87753	5.81451
WRKY-transcription_factor_73	0.287101	19.586	4.51204	0.65927	4.34798	2.10534	0.302168	5.06604	4.43576	0.166071	1.4398	19.9524
Zm00001d043935	5.45812	38.0904	14.291	13.2788	10.8962	5.51816	1.57703	9.5055	7.8411	6.23698	4.06875	33.06
Zm00001d044416	2.0009	7.12732	9.72951	1.40678	4.5551	5.62342	0.399313	1.96904	4.90539	1.05102	1.74064	9.00858
Zm00001d044442	2.93307	106.332	12.252	9.41511	11.3092	5.84783	0.378532	14.0549	18.3181	3.396	6.35859	52.8386
pco080661a	5.19481	66.506	63.926	12.3186	24.2536	26.2251	1.12343	19.7325	49.2216	5.89062	8.59029	124.026
GRMZM2G117942	23.8013	332.891	284.832	58.0382	126.265	121.082	3.77399	103.76	243.709	28.3679	40.0776	552.523
Zm00001d049127	9.70359	40.9808	27.1216	14.9634	16.2303	10.1801	6.2898	18.35	20.0157	7.67979	14.1624	58.4984
Zm00001d049597	12.9257	135.809	15.867	17.1173	48.2269	24.17	7.52579	24.6414	34.0596	14.9672	18.6844	65.0947
Zm00001d050864	35.0813	329.88	68.7087	183.563	142.701	51.9841	3.65056	139.805	87.8299	62.54	23.0239	185.078
Zm00001d051525	6.44295	26.7375	8.51647	13.2722	25.2426	11.21	1.11354	5.05131	8.53486	4.73364	11.9858	19.4297
aldehyde_dehydrogenase2	2.55899	6.06389	6.74523	7.13999	5.44567	3.58904	1.41193	4.54386	3.53736	2.747	5.05343	6.30401
Zm00001d052209	3.37243	47.0023	6.56187	9.77858	5.41885	4.1845	0.715742	11.8001	6.91306	10.1869	3.96309	13.9072
Zm00001d052336	11.6217	141.663	50.7709	35.3739	58.754	31.7051	0.581186	18.4433	44.9518	15.031	9.14507	46.5336
Zm00001d052744	2.64069	20.4632	32.9469	4.50425	4.90146	11.5692	1.12041	4.69139	14.545	2.73601	2.48027	58.9555
Zm00001d052962	3.85688	18.4359	8.73251	12.2609	23.0014	11.3191	4.54557	11.0296	16.5365	6.32777	14.5093	25.0088
Zm00001d053818	1.22333	4.55296	2.12637	3.50292	4.66028	2.46374	0.869832	2.64254	3.25377	1.70511	2.4294	4.4792
Zm00001d013550	1.73818	18.1416	5.18683	4.52605	5.87357	2.47391	0.478583	2.99122	4.00436	1.80917	1.5102	8.47361
Zm00001d013619	1.23254	29.1307	9.30514	13.9745	12.4333	8.02469	0.77796	12.0633	16.6394	2.91393	6.89055	35.2419
Zm00001d013809	10.3122	50.3009	31.1789	39.6195	35.4379	20.5779	7.45144	14.9865	18.9711	11.8813	18.0581	34.4173
Zm00001d014181	1.09178	3.08307	1.79546	0.613894	1.20751	0.597691	0.323815	0.81307	1.27465	0.451352	0.646126	2.04993
ZIM-transcription_factor_30	0.98584	23.1395	4.5805	3.42763	10.9288	11.387	0.364581	7.02	15.4175	3.46466	3.0564	43.6535
Zm00001d014649	1.13704	8.13541	5.97108	2.53638	4.93707	2.52567	0.902596	3.48093	4.78852	0.992464	2.37584	14.2088
Zm00001d014748	4.46909	21.5958	5.88731	16.3263	7.78453	5.07517	0.978235	9.13485	7.05196	5.67685	2.16013	11.4717
Zm00001d015401	7.71067	43.3216	16.5733	13.7827	21.4915	13.995	5.22045	13.9162	17.0823	6.06202	9.47335	45.3745
Zm00001d015884	0.15467	1.05811	1.82516	0.541319	2.15521	1.18374	0.152369	0.490108	1.52459	0.18332	0.522402	2.50736
phosphoenolpyruvate_carboxylase2	30.4797	84.1539	27.4559	27.9361	77.8851	45.9612	9.15632	24.5314	41.5842	13.2444	27.2269	47.6497
Zm00001d016401	2.33044	215.109	34.577	24.2964	47.1644	14.1526	0.684607	26.1945	28.2697	7.15212	11.9909	123.872
Zm00001d016664	12.3484	44.0356	22.5954	33.5518	26.4569	15.1435	8.08224	21.2095	20.8799	12.6539	16.8191	31.8138
abscisic_acid_stress_ripening6	0.533821	32.581	10.6063	2.09962	5.29145	3.21664	0.327529	4.06468	3.89032	1.35709	0.784452	43.3186
Zm00001d016902	61.6946	166.046	108.975	89.4578	129.269	72.2568	47.447	106.43	116.394	34.7093	56.8698	147.076
Zm00001d017060	27.5858	170.456	61.532	45.2843	110.085	51.2076	12.8183	83.6877	64.3862	33.1661	44.583	101.808
Zm00001d017276	0.605244	8.25326	5.9548	0.938704	4.99376	3.00718	0.225783	3.77424	4.08739	0.812539	1.59211	14.025
phenylalanine_ammonia_lyase7	6.83703	51.6384	21.1807	6.66304	7.21985	6.93541	1.48389	22.7966	13.786	6.93472	5.58517	38.2549
Zm00001d017381	4.17346	192.007	48.8032	17.3138	70.531	27.5596	1.49873	71.7492	81.4419	10.5801	19.1523	185.926
Zm00001d017425	1.87275	25.5601	28.6667	2.64125	7.74815	7.46492	0.217325	5.94913	18.5608	0.930372	1.81858	63.3352
abscisic_acid_8_-hydroxylase1	1.67275	8.71665	4.33806	7.41524	5.19717	2.00498	1.20703	3.19467	2.80133	1.84673	4.0301	2.88886
Zm00001d017912	13.1802	125.733	70.2075	23.253	59.0605	42.4594	5.57031	28.0234	54.7113	11.7396	20.6781	138.04
Zm00001d017991	4.17571	246.434	30.7865	30.1395	36.1517	11.6684	0.742442	33.4011	20.9731	7.86544	15.6043	103.952
glutathione_transferase24	1.90888	42.4194	5.83364	5.44474	16.4821	10.5184	0.212797	10.6688	16.6714	1.44193	6.19787	18.5061
Zm00001d018428	4.89923	12.7955	7.40385	8.62489	11.3331	7.21755	3.36558	6.47418	7.57499	4.69203	6.91477	12.8753
Zm00001d018454	29.6805	59.6755	46.2164	40.8544	65.4232	39.8537	19.3591	48.9307	56.4766	26.6725	41.1028	72.5684
Zm00001d035753	2.27872	11.2679	9.80201	13.7655	28.8086	13.6402	0.336679	11.9937	17.1682	3.03394	7.51347	18.9504
Zm00001d035775	3.30718	29.9924	11.285	8.78369	8.35373	6.29079	1.38147	6.87085	8.96832	2.94226	3.05218	27.121
Zm00001d036197	0.58814	7.23573	3.01491	4.56566	2.05336	0.247627	0.255587	4.48456	2.53854	0.894581	1.45005	5.96262
Zm00001d036402	2.21273	15.5646	4.37236	5.77131	3.96172	1.6766	1.91745	6.28997	5.03224	2.97628	3.56481	12.1168
Zm00001d036550	6.47597	52.7135	14.6606	19.8082	17.2486	12.3135	2.87476	13.4679	13.7343	9.45592	10.3282	37.1059
Zm00001d036715	2.44813	17.4094	9.44852	6.78853	5.86653	4.96645	0.923755	4.43903	6.98795	1.96755	2.8952	17.1766
Zm00001d037656	1.70677	24.197	15.4085	7.37081	14.7349	9.80247	1.08309	8.72338	10.6917	1.41953	6.43564	33.4318
Zm00001d037849	0.529217	8.92565	1.67145	1.59017	2.0537	0.667732	0.089837	1.9845	1.16259	0.583361	0.746342	7.1344
Zm00001d037868	4.26384	36.5416	12.9359	14.0199	6.09917	2.97028	2.56191	14.6866	21.9367	3.83786	5.82398	27.8317
Zm00001d038151	1.89002	6.72432	2.54648	4.97187	4.43358	2.32065	0.327492	2.38252	3.96404	1.1723	1.25079	4.89297
WRKY-transcription_factor_57	0.862461	21.6768	5.49372	6.01652	3.8601	3.15449	0.217489	5.19865	4.58931	1.90426	1.46108	13.4323
Zm00001d038551	0.294459	5.321	2.07285	1.38791	2.83053	1.33855	0.019745	1.567	1.60135	0.61532	0.760443	5.06829
WRKY-transcription_factor_82	6.0945	18.2704	13.7386	16.7127	21.6549	9.34336	3.22525	14.0261	16.7577	7.2694	10.3387	25.2625
Zm00001d038874	2.30718	17.5886	4.68513	8.10744	10.2927	5.30172	1.05369	6.31345	8.15607	2.73972	4.86947	14.5621
Zm00001d038993	3.36917	7.5497	7.70882	12.4801	17.3423	12.6597	2.95772	8.35586	10.3583	4.46295	10.7438	9.65494
Zm00001d018682	5.86382	60.9875	32.1387	12.7486	30.5203	22.5642	0.252333	16.1953	36.5166	5.45899	13.1808	54.3559
Zm00001d018966	3.78782	60.8262	30.854	89.6393	27.076	10.2477	0.896477	23.7661	21.1189	13.0184	7.51955	75.8049
Zm00001d019078	6.16452	55.0915	19.8957	6.07473	8.30753	3.47451	2.59232	35.5015	33.0128	5.84201	17.1472	103.775
Zm00001d019358	26.1494	98.6717	60.6293	79.8688	134.085	77.7888	16.9037	68.9891	68.955	9.28244	20.9212	54.043
Zm00001d019750	9.16705	23.8296	28.5931	9.83157	13.7336	11.4097	4.37012	9.50537	18.3009	4.08519	8.18763	33.3135
Zm00001d020251	1.40293	17.9114	3.04447	18.4169	8.34246	1.86476	0.266922	5.521	2.84697	1.93787	5.52105	11.827
Zm00001d020692	1.87329	20.444	11.0039	3.03991	2.77731	2.21299	0.747918	4.78623	6.73678	1.01094	0.997953	28.7779
Zm00001d020702	4.18388	219.381	65.5336	13.9381	46.9241	13.648	0.418363	37.4295	53.4352	7.55828	18.6249	184.736
HSF-transcription_factor_21	2.14219	44.3783	7.08833	10.3096	2.91912	1.82532	0.90668	16.7595	9.51543	4.60652	4.08136	29.7835
Zm00001d020789	0.186173	4.52499	1.79379	0.857145	0.973126	0.363034	0.0471603	0.941924	0.8231	0.245103	0.575416	2.88392
Zm00001d021176	1.95053	10.9098	5.80003	5.24252	5.85085	2.79192	0.64157	3.96512	4.34542	1.15049	1.53032	13.5357
Zm00001d021299	30.8865	126.977	120.907	37.1787	69.0821	66.328	15.7997	35.2144	75.6657	23.8286	31.8183	201.127
Zm00001d021487	2.10789	4.93872	1.68637	5.44989	4.00756	2.84002	0.456679	1.42204	2.50128	1.26356	2.18143	2.04806
Zm00001d021897	1.13144	5.55875	3.1768	1.77262	3.53062	3.71503	0.140145	1.04828	3.62553	0.839506	1.38906	5.03053
Zm00001d021936	2.70898	21.7012	9.23854	1.94867	2.0663	2.23846	1.10612	6.79817	4.97308	3.00591	4.81571	13.7315
Zm00001d021977	1.0509	43.8675	14.78	16.6598	24.2652	5.38944	0.738296	15.4195	11.607	4.08645	9.29738	38.4207
ZIM-transcription_factor_23	218.613	605.16	325.925	296.44	364.306	248.912	66.5463	179.915	222.599	136.816	201.253	404.02
Zm00001d022451	2.89979	27.2814	11.8341	13.0464	14.8396	8.66046	2.95758	7.91526	9.56144	3.78921	7.8479	25.2161
peroxidase3	4.05831	168.473	23.3323	69.0959	18.4352	32.9201	0.407048	21.3052	41.6353	23.4072	15.1439	69.2042
Zm00001d008457	10.1603	39.4291	34.5656	15.8137	21.4249	16.0111	2.16524	7.70686	13.7531	8.30814	25.665	59.909
Zm00001d008733	5.60599	29.8613	11.3319	6.30538	7.39019	8.10539	2.659	11.803	12.2986	3.11155	5.90431	23.5789
Zm00001d008923	2.25932	9.029	5.18989	3.60595	7.24732	4.20775	1.3372	3.21755	4.01653	1.07036	3.63521	7.09713
Zm00001d009328	0.67275	13.5629	2.20526	9.77248	2.47088	0.925037	0.435089	2.3073	2.21838	0.808778	1.41831	6.86402
Zm00001d010115	1.83909	7.68098	3.36558	2.21686	2.83716	2.82503	1.23417	3.96782	3.87781	2.33417	1.8779	6.61963
AP2-EREBP-transcription_factor_113	0.99197	6.59148	0.683145	7.1992	3.16322	0.473786	0.126279	3.01424	1.63833	1.09768	1.53503	1.59009
Zm00001d010388	3.55528	51.7398	13.4701	22.6456	23.6552	8.92935	1.18194	13.3405	18.5019	4.54931	9.0263	31.268
WRKY-transcription_factor_68	1.45331	7.07617	6.99785	2.8668	8.39519	3.72296	0.86085	7.5576	8.85358	0.72084	2.61347	9.68974
Zm00001d011315	0.859601	46.9931	13.6173	1.31098	2.61859	2.04412	0.41756	4.10581	5.98282	0.935819	0.731208	45.7674
Zm00001d011425	0.474645	4.446	2.84756	0.502509	2.3637	1.68558	0.0670884	1.31011	3.31969	0.153465	0.402323	3.64509
Zm00001d011697	4.05695	13.2921	3.90365	7.95602	8.33551	4.06295	2.49012	7.10527	6.65057	3.68219	5.77416	10.205
Zm00001d011967	4.93371	27.0014	8.2324	13.4764	11.9895	7.42773	1.64342	11.0767	13.3582	4.82397	4.57667	13.9314
Zm00001d011968	3.19253	18.4549	3.68335	10.0952	6.73576	4.14367	0.800428	6.51563	6.18847	2.93454	2.25281	7.57382
WRKY-transcription_factor_115	0.303091	2.58072	1.07351	2.03714	0.868754	1.0724	0.145456	0.698647	1.19611	0.189339	0.527165	1.37342
12-oxo-phytodienoic_acid_reductase2	0.835913	59.4464	2.6428	4.59775	2.83334	0.658193	0.071712	12.2966	3.17465	3.59428	0.993165	13.5883
Zm00001d045948	0.17927	0.627901	0.719639	0.242742	0.330044	0.506813	0.0591614	0.276137	0.645614	0.153777	0.204125	1.03386
Zm00001d046132	5.73109	71.23	21.9261	37.7852	23.6045	12.6924	0.746622	29.9694	26.0812	9.0075	5.21309	49.322
Zm00001d046277	5.72466	22.4239	4.95679	8.66162	6.38361	5.08482	1.53126	11.3312	7.12373	5.86221	3.27226	9.61637
Zm00001d046364	11.782	45.5714	26.8876	18.4944	36.2797	26.0537	10.0185	19.976	23.4608	10.8797	20.7348	42.7892
Zm00001d046634	2.29227	26.5449	10.7797	8.19993	6.47191	7.53236	0.488804	7.72871	10.9203	2.04312	3.14407	29.1007
Zm00001d046801	2.60029	14.9958	10.3537	4.84291	9.60504	6.60856	1.99035	7.97947	13.9936	2.56386	5.00877	28.2009
Zm00001d047104	0.524766	3.18783	1.44787	2.19605	1.67734	0.844512	0.27861	1.54388	1.04638	0.301727	0.722882	2.44952
Zm00001d047209	22.3956	55.2073	36.2681	26.2978	51.5686	40.1708	15.5088	33.8099	54.3808	16.8844	24.5446	54.8146
Zm00001d047638	0.638801	9.82729	2.87766	0.904716	3.55771	1.95025	0.141375	1.60625	2.58318	0.583034	0.827392	8.08765
Zm00001d048087	0.0940084	8.20164	2.1227	3.73425	3.72325	3.47442	0.0362796	8.5113	12.2669	0.0713484	0.163646	18.3837
Zm00001d048189	15.4465	69.008	11.7206	23.1848	35.2624	22.9665	0.631222	13.1801	24.9914	6.35872	6.07648	68.9935
ZIM-transcription_factor_4	2.02569	48.8385	6.1908	20.6024	9.10536	1.89416	0.623619	8.00662	6.50987	3.28976	6.3059	20.1681
Zm00001d048513	15.8129	90.1929	34.478	29.5567	51.8416	60.8414	1.61467	29.1744	73.3787	15.6693	12.1799	78.5978
Zm00001d008073	1.74099	25.6417	6.6375	11.1713	11.594	4.38378	0.548875	6.55037	8.83338	2.1497	4.57918	15.2917
Zm00001d028331	1.87513	4.83762	4.65205	2.19626	4.9028	3.80861	0.973804	1.83521	3.15712	0.858599	1.54755	5.82615
heat_shock_protein26	0.328705	1.52288	1.92609	0.691336	3.55613	1.99741	0.402719	1.04252	1.49132	0.481451	0.929432	1.59078
Zm00001d031155	0.825201	8.13127	77.5729	0.784461	1.05274	6.11597	0.227234	3.38479	19.2319	0.483037	0.0273391	95.2253
Zm00001d034217	1.35623	5.41494	8.16933	2.02472	3.54947	4.81106	0.900168	1.29951	4.05205	0.873415	1.67214	10.4075
glutathione_S-transferase2	4.71225	43.3577	31.5671	5.14555	17.3476	23.1661	1.70675	6.06055	18.0497	2.89894	5.48881	26.228
Zm00001d024962	0.366108	1.86059	4.29304	0.0709827	0.646906	1.52851	0.269415	0.454378	2.35329	0.105927	0.459642	4.92293
ammonium_transporter1	0.299943	2.2665	1.31743	0.501239	1.84984	1.35516	0.170768	0.549538	1.01904	0.377907	0.564526	1.94159
Zm00001d006535	0.480269	2.27421	9.71475	1.83335	0.801104	4.37816	0.126755	0.749102	4.42318	0.491678	0.221576	12.8106
Zm00001d007915	2.57284	5.63363	9.37684	4.96505	5.11678	4.91184	1.33252	2.59759	5.24799	2.09274	2.53973	16.1977
Zm00001d049217	0.0324909	1.54493	9.87299	0.263778	0.660774	3.10394	0.023611	0.153215	1.10152	0.341649	0.294076	5.19874
Zm00001d049607	0.450082	1.5142	1.11085	1.37284	1.81821	2.11727	0.274253	0.721898	2.73022	0.435533	0.467928	2.9646
Zm00001d050011	2.14075	10.4988	5.87942	1.93343	3.76058	4.5031	0.635883	3.45652	5.63513	1.05325	1.45378	14.2591
Zm00001d017019	4.83955	10.3513	15.1635	9.5653	12.8265	19.3927	1.80377	3.35277	13.0797	2.69348	4.26046	30.5762
Zm00001d018491	0.821394	3.66844	4.91486	0.79177	6.13408	7.561	0.180824	0.827489	5.09884	0.739617	1.72893	7.74192
HSF-transcription_factor_15	0.547679	5.0637	2.71942	5.71759	4.7247	10.6089	0.383616	0.720312	2.9205	0.331934	0.590372	3.79599
pathogenesis_related_protein4	4.2222	43.9318	280.736	3.09204	1.4598	19.5221	1.03374	6.12742	42.1415	1.87399	0.789927	452.485
Zm00001d018847	0.140446	4.93087	7.04613	0.353177	0.302278	0.402894	0.0945398	0.633445	2.06714	0.041056	0.0925709	2.42692
Zm00001d022181	70.9143	227.889	215.394	51.2269	63.2319	100.883	42.5099	79.0274	89.6248	69.2082	44.0643	111.578
Zm00001d008586	0.437099	2.52659	4.70061	0.241596	0.227982	0.279716	0.251972	0.53444	2.64867	0.385616	0.707331	6.85852
Zm00001d009814	0.414695	2.00008	4.75279	1.0224	2.34284	6.44219	0.116258	0.291435	3.32433	0.471104	0.486072	9.82092
HSF-transcription_factor_16	0.946148	12.612	4.56212	3.35509	3.16818	3.12115	0.804374	1.67333	3.32787	0.736143	1.25596	5.44337
Zm00001d048342	4.39475	11.5757	11.8741	3.61808	5.01852	6.17868	3.11685	4.09017	7.9786	3.94623	4.04161	15.6886
Zm00001d031395	0.268536	0.308263	1.58507	0.0932472	0.0905311	0.732814	0.230135	0.256195	1.0118	0.215304	0.0982425	2.80514
Zm00001d032691	0.318373	0.284241	2.2203	0.306861	0.292948	0.935121	0.282549	0.395761	1.30474	0.239131	0.498277	6.88598
Zm00001d025799	5.84611	10.3816	14.341	7.25163	17.2547	12.1819	4.83036	8.39416	13.3272	3.57341	7.79049	21.4844
Zm00001d003365	0.127805	0.278663	2.18973	0.0588805	0.311204	1.62656	0.171895	0.197544	2.78717	0.289193	0.0293337	9.63749
Zm00001d006538	0.745058	1.51662	14.0238	0.725979	0.604225	6.6396	0.033702	0.145981	6.58943	0.286486	0.172409	16.1414
Zm00001d007379	7.31502	17.3429	35.7521	7.11637	7.42664	26.8771	3.17385	5.15661	24.0723	3.8301	2.54979	94.989
Zm00001d040186	1.32545	1.27624	4.13751	2.26495	2.48429	2.8988	0.579495	0.69705	1.58132	0.915712	1.28701	1.14119
Zm00001d011550	0.312531	0.695798	1.23098	0.346095	0.932799	1.39404	0.304466	0.420046	1.33795	0.180272	0.399518	1.58272
Zm00001d045230	2.16089	0.787503	4.17428	1.68442	2.40401	3.64761	1.56295	3.49676	3.35591	2.70679	2.80761	2.1959
Zm00001d046474	2.32642	2.16728	13.3498	7.76756	7.33542	14.1582	0.440721	0.543959	17.7379	0.416262	0.199969	22.5947
Zm00001d027341	0.392619	8.59994	3.25365	1.19443	1.20214	1.12223	0.245031	1.26393	2.18949	0.356457	0.65152	5.75914
Zm00001d027863	0.637906	3.18469	1.50094	1.16747	1.79136	1.76121	0.155074	0.572517	1.17719	0.409344	0.770147	1.44855
Zm00001d027921	1.44407	8.39561	2.18689	2.36472	1.98386	0.869545	0.387499	1.61249	1.54145	1.25886	0.903686	3.59219
hydroxycinnamoyltransferase1	0.263955	6.20417	2.02455	0.773284	0.0346273	0.371082	0.0194021	2.11413	0.653487	0.891293	0.0494611	2.95419
Zm00001d027949	0.592838	18.243	0.987761	2.02278	1.29627	0.486643	0.0773741	5.63427	1.31503	1.86893	0.589565	5.99709
Zm00001d028443	2.91893	6.48531	3.71967	3.73086	5.91805	4.11896	2.13327	2.90166	4.62368	2.65148	3.85519	6.49082
Zm00001d028809	0.300111	1.9229	1.41231	1.02852	0.813016	0.913375	0.114251	0.704728	1.32029	0.191969	0.479582	1.60304
Zm00001d028988	0.253899	5.44531	1.02613	0.991253	0.925839	0.474599	0.0781076	0.736992	0.939499	0.375916	0.302886	3.03268
RPS21	15.6478	33.8247	11.1568	9.61786	11.573	14.2548	7.87841	7.68683	16.6241	11.0401	8.57802	22.4967
Zm00001d030148	10.1357	34.6065	14.3444	15.0485	21.3191	19.1505	4.48624	9.04129	11.4666	6.65377	7.40265	20.0122
Zm00001d031221	3.61906	23.258	46.3726	5.17173	9.97955	11.7149	3.11443	6.82007	11.0785	3.00794	4.65037	63.9245
Zm00001d031332	224.025	426.48	216.581	159.197	183.568	356.854	139.574	183.301	353.643	204.343	228.378	397.349
Zm00001d032045	0.823686	3.60955	2.27038	1.05672	1.16462	1.62819	0.267098	0.646344	1.94517	0.712779	0.552192	2.82082
Zm00001d032073	2.45297	5.10001	3.63475	1.93788	3.29925	3.01803	0.992892	2.0657	3.42383	2.19337	1.75663	4.2383
WRKY-transcription_factor_25	1.20116	4.93659	3.83908	8.90524	2.53753	3.81609	0.753919	0.891326	3.78643	1.0354	1.6028	10.3695
Zm00001d032560	6.8667	25.4316	10.5304	9.10518	8.26931	6.26543	4.96458	10.705	12.2603	6.11959	8.11792	17.1159
Zm00001d033149	1.18809	2.32808	1.62949	1.29921	1.39318	1.25633	0.487721	0.898107	1.86826	1.11078	1.07624	1.62082
Zm00001d033320	1.76342	6.84534	5.32683	2.31316	4.99549	3.54503	0.591439	2.31763	3.78109	0.927609	2.57036	7.96925
Zm00001d033544	1.3163	3.18164	1.71651	1.17249	2.22169	1.32127	0.891276	1.34797	2.56236	1.08951	1.44415	2.88308
lipoxygenase3	7.89915	38.9773	24.7942	11.1179	12.1536	11.583	2.6675	10.4159	18.66	8.91283	5.00968	22.7259
Zm00001d033707	13.2384	49.8071	26.9595	30.344	19.6824	26.6068	6.81691	14.2137	22.3924	12.0248	9.31671	28.1162
lemon_white1	32.646	150.321	76.9735	35.5246	66.5402	62.1386	28.2076	43.4136	76.4332	32.1897	27.6339	192.45
Zm00001d024204	0.324648	3.812	0.31863	0.54514	0.899769	0.753853	0.0535647	0.956648	1.78431	0.31117	0.291722	3.38128
Zm00001d025360	10.1681	65.418	51.1079	22.9985	24.8986	22.0361	1.84644	13.9141	23.473	12.6009	11.2313	37.5734
Zm00001d025437	0.104377	2.10197	0.569724	1.09559	0.27317	0.194237	0.0217274	0.565154	0.527646	0.290815	0.0850935	2.10605
Zm00001d025905	7.19452	18.6749	9.11294	7.7066	10.6958	8.66455	5.43514	8.34186	10.6752	5.76908	7.76593	14.4439
Zm00001d025922	0.532277	7.67421	3.90706	0.893205	1.74874	1.36836	0.18414	1.3391	2.99796	0.566123	0.533205	7.93162
Zm00001d026026	6.66898	23.5829	25.1183	7.29588	17.3746	19.4778	6.29082	9.64999	15.7696	7.24566	9.98168	20.2678
Zm00001d026311	16.2641	91.5512	31.4475	30.4959	19.8911	18.3148	6.94607	25.2317	19.7643	14.2828	13.0164	42.1821
Zm00001d026472	15.8103	42.4161	18.1996	9.91741	19.1357	19.2224	9.58015	14.5638	24.8183	12.2783	12.3219	29.1253
Zm00001d026554	3.85166	13.8548	16.5197	10.2296	9.54885	12.8445	1.73552	3.63876	18.3356	1.12304	1.90167	24.8486
Zm00001d002015	0.955605	4.99183	3.37653	5.78039	7.60892	4.01589	0.0522055	3.52719	6.66099	0.775738	1.89493	3.64217
Zm00001d002021	0.951746	4.50141	2.28075	1.39389	2.72699	1.58439	0.328905	2.70817	3.13989	0.594799	0.696659	9.05603
Zm00001d003048	0.87736	9.97833	2.84345	1.36928	1.89046	0.631772	0.664515	2.37052	2.17649	0.941329	0.77009	10.6372
Zm00001d003358	0.515413	2.75441	2.01019	1.52175	3.33514	2.55674	0.783762	1.71885	3.22971	1.11019	2.04359	6.40323
Zm00001d003524	1.62621	15.8959	15.7949	2.28469	3.65633	2.65339	0.665469	3.11019	4.8614	0.985937	0.90163	18.0648
tassel_seed1	1.67717	6.79121	2.96707	1.36828	3.41251	2.22594	0.537739	2.2667	2.87065	0.926012	1.40392	5.58206
Zm00001d004545	3.16041	13.1236	8.30437	7.5429	4.30041	3.85395	1.31562	5.14478	5.77516	2.89394	1.69643	10.9185
Zm00001d005037	0.659823	5.10897	5.92013	2.52641	0.801699	1.90882	0.274579	1.11501	2.59558	0.564146	0.60531	6.51701
Zm00001d005908	1.20489	3.53034	2.21941	4.62421	4.64602	2.92725	0.538729	1.68587	3.41583	1.2118	1.32833	2.60861
Zm00001d006145	0.83772	7.99069	8.59491	1.45303	0.792468	0.64071	0.547177	2.02653	2.5495	1.69218	1.69385	6.35235
Zm00001d006330	1.12961	6.98359	2.53896	4.90411	2.74271	2.03926	0.575034	2.15543	2.59219	1.25865	1.30231	7.43988
Zm00001d006331	25.7565	101.307	29.2771	44.6992	38.7564	27.1992	17.7492	49.5019	57.7887	27.0096	32.6479	106.826
Zm00001d006567	3.46168	8.35895	6.92002	3.96405	6.37822	6.13368	2.33974	3.81652	8.04462	6.77022	2.86167	12.9701
ZIM-transcription_factor_12	51.9586	162.744	64.8091	69.3796	70.4581	51.4489	22.2581	68.0123	63.7362	50.2582	39.5602	110.777
Zm00001d006865	0.176966	6.03343	3.60918	0.851551	2.38464	2.97897	0.223964	1.4629	5.94133	0.410774	0.808955	7.99143
Zm00001d006923	28.6099	56.0495	17.3035	15.2155	22.0831	26.5414	12.3512	10.355	32.8098	16.4269	11.1155	31.3679
Zm00001d006924	41.9827	82.2259	25.3506	22.3384	32.4027	38.9052	18.1245	15.1661	48.097	24.1173	16.3012	46.0573
Zm00001d007233	3.85025	9.89134	6.35979	4.04099	4.23173	7.19149	2.48174	2.63895	7.44294	3.14607	1.7845	6.19785
white_pollen1	0.0419846	3.75801	1.11978	0.0637244	0.298571	0.65886	0.0331803	0.285732	0.984726	0.0219944	0.268774	1.97371
Zm00001d007477	6.62891	26.9561	10.3216	5.6871	14.504	9.90963	6.4667	9.41562	13.1543	8.44514	8.69642	18.9889
Zm00001d040094	1.4406	6.16432	3.62693	6.00951	5.44315	3.16717	2.79859	4.45703	6.01537	2.79747	3.07584	7.54761
Zm00001d040599	2.5409	7.09913	3.40911	5.38052	5.85851	2.56861	2.21223	4.22248	5.16548	3.27617	3.69416	5.39429
Zm00001d040850	21.229	41.2059	30.2773	22.5385	36.2804	27.9594	11.6232	21.2246	24.7517	14.9331	21.1257	37.9564
Zm00001d041076	5.03267	20.5881	6.25764	11.0907	10.6599	7.87177	4.99903	10.1888	10.3436	6.05953	6.41588	13.8291
Zm00001d041077	3.4749	13.5111	4.20658	7.15318	7.49449	5.60306	3.22823	6.66137	6.7275	3.67895	4.39596	9.43335
Zm00001d041609	1.46602	6.2103	3.03927	1.43262	1.91245	2.6298	1.23328	2.30324	2.97205	1.69376	2.37023	3.84676
Zm00001d042013	0.818043	2.49702	2.23922	0.800464	0.725102	0.703262	0.27866	0.710959	1.06745	0.457369	0.419818	3.39385
Zm00001d042023	14.8577	32.0831	10.0908	8.74512	10.6471	12.0616	7.20028	6.1649	16.3257	9.89934	7.37789	18.29
Zm00001d042395	12.4244	24.8689	19.2846	12.163	18.2952	17.6634	7.01204	10.6321	15.0238	8.4177	11.866	22.5763
aldolase1	24.6409	81.2352	35.5411	20.3942	42.6137	36.264	11.7092	19.0347	31.3399	15.512	16.9294	49.2742
Zm00001d042556	1.44311	5.87837	2.49658	3.27536	1.86744	1.87958	0.0881161	2.5973	2.7383	0.867855	0.778033	1.90738
Zm00001d042922	1.64459	14.106	1.27396	3.98419	1.02982	1.40465	0.296759	1.5615	3.07125	1.18165	0.706697	2.1638
WRKY-transcription_factor_81	0.486006	2.31761	0.488664	0.824959	0.919101	0.32559	0.191092	0.556606	1.13273	0.5728	0.451696	4.01909
Zm00001d043200	0.704925	2.74232	2.11662	1.12182	2.16619	2.7318	0.529629	1.00164	3.22185	0.656941	1.04078	4.67177
farnesyl_diphosphate_synthase3	51.0535	125.604	87.6431	43.701	49.9867	71.8964	46.5182	39.0714	137.583	41.5116	36.8888	227.657
Zm00001d043838	0.237719	0.447064	0.870646	0.287822	0.558531	0.430411	0.142828	0.193341	0.509506	0.108374	0.229205	0.807512
Zm00001d044060	26.1533	58.6547	30.7764	24.5607	24.9591	27.3714	13.8543	19.6747	27.1068	20.8171	14.6394	35.167
etched1	1.36905	3.33808	3.97358	0.903308	2.08373	2.64989	0.35535	0.886881	2.25439	0.92642	0.915381	3.90811
Zm00001d048683	0.511754	1.13323	0.794391	0.461145	0.384216	0.746944	0.274508	0.671492	1.03696	0.471853	0.431904	2.41858
Zm00001d048832	0.16599	0.726085	2.11188	0.232796	0.275053	0.871198	0.0612004	0.230972	0.562687	0.132919	0.1443	3.90002
Zm00001d048948	2.80614	5.38481	2.07292	6.64825	9.25907	3.06841	0.800583	3.16804	9.10257	2.23278	2.59166	5.57226
Zm00001d049103	1.8096	14.932	6.1885	3.0558	4.26582	4.26828	0.855645	3.33835	4.52266	1.56208	2.06365	11.7236
Zm00001d049539	0.215585	0.787191	0.736183	0.502599	1.20261	1.39573	0.0542812	0.159261	1.20773	0.128804	0.403365	1.18664
Zm00001d049727	0.360828	3.0795	2.39533	1.09529	2.30752	1.59936	0.201704	0.887443	1.48751	0.41962	0.740958	3.87943
Zm00001d050837	1.15513	19.4654	8.70094	3.04645	3.33644	4.73414	0.224299	1.89366	3.91216	1.47785	1.8067	7.30556
Zm00001d051166	0.859365	10.0898	3.33202	1.52298	1.53375	1.20042	0.0629061	4.81936	2.19817	1.34393	0.445048	12.29
Zm00001d051504	0.398409	1.4255	0.642427	0.952395	0.677073	0.425458	0.176747	0.515938	0.659423	0.262837	0.322044	1.22756
Zm00001d051812	9.44639	67.2682	27.5339	23.0265	21.9283	18.0853	6.63429	18.6605	24.7087	11.4185	10.9472	35.9615
Zm00001d052172	1.69603	25.1605	4.74062	8.14812	2.17621	2.18806	0.507599	3.82677	3.8072	1.60936	2.48514	9.49933
Zm00001d052335	29.7215	240.27	59.1923	56.944	66.7464	47.4402	4.28381	34.0131	53.3678	31.3452	19.3215	86.1472
Zm00001d053138	6.92514	16.6251	12.8806	14.2966	16.2363	10.897	5.54769	11.6836	17.132	5.18587	7.74237	22.7524
Zm00001d053554	0.923751	17.4931	10.8108	1.56281	0.223326	0.869134	0.0702736	2.44285	4.34077	0.195566	0.283664	2.17109
Zm00001d053952	1.73122	9.17241	6.60506	2.62629	5.76073	4.51537	1.1452	2.75479	6.29684	1.4382	1.68729	12.3515
Zm00001d013223	4.0449	9.00403	4.01653	3.29654	4.05454	4.19762	2.77731	3.13304	5.67998	3.90941	3.05874	5.3684
Zm00001d013313	3.22872	67.8147	3.23133	1.98427	4.21883	1.39952	0.01	2.80273	3.09764	0.220239	1.79045	7.30202
Zm00001d013572	6.58036	13.6556	10.1792	4.48464	6.83149	9.77482	5.47449	3.54114	12.1689	6.2102	3.62582	20.0893
MYB-related-transcription_factor_40	39.6957	88.7041	36.8115	31.886	45.8381	43.7632	19.2434	26.6607	52.8703	28.4863	24.6348	59.3564
Zm00001d014001	0.186199	4.91388	1.70429	0.143579	0.909835	0.693667	0.133241	0.416977	1.59192	0.107219	0.657414	63.2054
Zm00001d014029	1.91542	7.7194	3.25495	3.51235	2.60635	3.18073	0.812456	3.54065	3.0746	2.15523	2.0431	7.79427
Zm00001d014463	0.312051	1.79696	1.53442	1.63524	2.21475	1.45144	0.187995	0.73314	1.73202	0.426664	0.303123	5.52781
Zm00001d014530	7.99678	29.2558	17.8762	15.3099	17.757	11.6856	4.89735	12.3054	16.4186	5.97411	9.70231	23.4759
Zm00001d014804	0.463549	2.89001	2.34819	1.41841	1.16583	2.11527	0.234988	0.991749	2.03781	0.319449	0.246103	5.30558
Zm00001d015918	21.2701	93.0346	24.7129	12.6324	24.6735	30.174	7.12276	17.8137	47.0081	17.8343	12.3024	62.6142
Zm00001d016285	8.7486	21.9661	30.871	15.526	23.5013	29.9547	2.6129	7.07837	29.1343	4.01793	6.88265	51.5917
Zm00001d016719	2.3742	18.951	4.18564	9.31961	4.78576	2.37533	1.00813	5.01927	4.27768	2.37266	1.8331	9.41216
Zm00001d016891	48.81	111.553	54.8717	79.8355	70.5413	53.5727	20.6949	49.1126	66.0385	40.7827	34.3642	76.9229
Zm00001d016948	0.471561	23.7545	4.19718	0.472674	5.74265	2.78747	0.148032	2.40344	10.1943	0.232753	0.124103	21.1088
Zm00001d017090	11.9646	25.3811	9.45029	5.68398	8.69505	12.1367	4.73995	5.12789	16.1983	7.89544	6.47572	14.5211
hydroxymethylbutenyl_diphosphate_synthase1	34.9847	178.896	92.7744	33.9476	64.5329	53.7014	26.4607	48.9925	107.988	33.9795	34.1535	328.535
Zm00001d017643	6.68176	15.3696	3.94117	6.19261	8.03017	4.77812	1.84285	5.60478	7.73534	4.2139	7.38003	8.58689
Zm00001d017801	14.6465	75.2246	123.938	26.0501	79.8078	46.6587	9.33053	22.0333	60.7589	16.2325	17.141	59.2124
Zm00001d017821	0.281542	2.28456	1.46256	0.419963	0.782884	0.413604	0.0694536	0.379244	0.72904	0.341548	0.161747	3.43522
Zm00001d017976	0.137151	1.88988	1.26092	0.946811	1.07608	1.15101	0.0758211	0.726077	1.0436	0.228618	0.503278	2.44894
proliferating_cell_nuclear_antigen1	6.63176	14.806	6.96471	4.27785	7.96431	9.45392	2.86592	3.96372	14.4765	5.77589	5.08622	13.3335
Zm00001d018499	8.70369	20.314	14.595	11.5373	14.9703	13.8899	7.7645	13.2052	15.5961	8.34865	11.4252	22.7107
Zm00001d035015	1.08616	2.85565	2.03976	1.5421	2.25021	1.80794	0.936682	1.87893	2.39409	1.11682	1.22605	4.02094
Zm00001d035124	13.2573	33.3735	11.2061	6.53713	11.7228	15.487	7.33865	8.35609	18.2281	9.20707	5.9834	19.4911
WRKY-transcription_factor_114	0.23626	1.49191	1.27139	3.00396	1.70688	0.777764	0.165259	0.42592	0.97295	0.393396	1.8038	3.80761
Zm00001d037150	3.2197	7.61655	2.81636	6.49834	12.6076	4.71102	1.95291	3.52918	4.31814	2.16926	5.86407	3.69859
Zm00001d037281	0.175836	56.5774	12.8246	6.36549	3.5561	2.09941	0.0700396	8.70005	9.0207	0.58132	1.20128	15.1362
Zm00001d037732	14.0918	26.7144	10.3411	9.05893	11.155	14.3952	7.29946	7.31053	16.0084	10.3272	7.08817	15.6972
Zm00001d037759	0.354309	1.3158	0.746238	0.604073	0.686738	0.860842	0.237528	0.918934	1.21065	0.226402	0.559703	1.26007
Zm00001d037935	0.545239	4.04235	0.91862	2.2263	1.68004	0.943683	0.11223	1.14205	1.30558	0.361072	0.718842	1.76304
WRKY-transcription_factor_83	8.52169	47.2208	20.2041	26.0927	22.952	12.8209	6.73014	16.4318	23.2432	8.09739	14.8999	43.383
Zm00001d038218	7.94834	34.9775	10.4419	7.60402	13.9625	11.5295	3.78582	7.23634	8.18721	5.18998	5.98699	18.2234
sulfite_reductase1	94.264	185.362	154.268	93.2115	177.642	129.424	73.4178	131.602	168.947	59.3477	72.1371	168.442
Zm00001d038791	5.45848	20.4116	11.819	8.52614	8.54518	6.82446	3.0472	7.58121	10.4592	3.3934	3.81155	13.9094
WRKY-transcription_factor_117	1.08019	4.73778	0.807802	1.19452	1.51714	0.823221	0.184249	1.56496	1.56063	0.943896	1.22453	1.43285
Zm00001d018686	1.19773	6.26416	3.77867	0.131546	0.656658	0.609851	1.83537	2.85217	4.3039	2.02914	1.90201	7.60536
Zm00001d018687	0.877846	1.7495	3.2729	0.264552	0.34249	0.331453	1.08868	1.14697	2.28997	1.14082	1.12927	4.45365
NAC-transcription_factor_4	16.8244	41.238	26.8199	39.3128	63.6265	39.6692	8.12301	16.5949	31.7033	17.9881	45.6289	100.228
Zm00001d019228	1.39046	7.38112	1.44763	6.40611	5.91525	4.51052	0.563128	2.30282	2.9604	1.84357	1.38261	3.85458
Zm00001d019256	10.182	77.4408	29.3191	26.4572	23.0881	15.1537	1.6479	21.3895	24.356	5.99584	3.42382	41.9174
Zm00001d019936	97.6286	282.481	114.427	126.348	149.078	228.948	25.7095	127.274	266.671	90.3605	55.6322	363.247
Zm00001d020401	0.804252	12.345	8.0497	1.88181	8.09696	3.55193	0.114847	2.26083	3.4187	2.16749	2.85563	9.01579
Zm00001d020544	6.97153	18.2921	19.3346	4.46901	9.85917	9.36573	1.93532	2.68731	7.87856	2.96016	2.8814	36.8636
Zm00001d021647	1.63062	41.9324	13.1008	3.02893	6.27534	5.90405	0.95768	3.29893	14.2765	1.27981	1.69522	35.5181
Zm00001d021677	0.137094	6.67673	2.29155	0.511369	2.459	0.754534	0.01	1.42904	2.04398	0.147684	0.2933	9.71194
Zm00001d021684	0.807553	4.77896	1.85165	4.25138	1.70554	1.55714	0.36728	1.06395	2.20932	0.983544	0.852966	3.53653
Zm00001d021804	0.150168	3.1072	0.488802	0.0190456	0.0394438	0.0208928	0.0188215	0.257587	0.425353	0.0865142	0.13237	2.01427
Zm00001d021893	56.1394	120.487	51.9232	32.4055	61.777	64.3993	33.0579	34.777	65.0081	43.1312	39.0296	80.0965
Zm00001d021896	0.442146	1.54245	0.936641	0.781415	1.09009	1.46354	0.0502114	0.290365	1.13277	0.326009	0.499611	1.45106
Zm00001d008498	4.4529	12.8865	6.81314	6.33573	7.42073	5.3905	2.25427	5.78636	8.79262	3.30288	3.31867	10.6399
Zm00001d008739	26.3133	63.1659	118.377	24.6175	43.3904	37.0163	16.4959	26.4827	57.7543	23.5472	23.2326	39.4791
WRKY-transcription_factor_26	0.165742	6.02101	1.1861	0.640982	0.592325	0.258731	0.0587574	1.66889	1.26969	0.137392	0.540242	5.06944
Zm00001d008795	4.01556	46.9515	4.55342	8.78916	7.7154	4.4913	3.20817	15.9394	13.2359	4.8372	5.28492	50.0659
AP2-EREBP-transcription_factor_96	1.54397	5.71782	3.4653	0.482	0.810316	1.74977	0.888927	0.862023	2.97073	1.50372	1.25093	5.95854
WRKY-transcription_factor_106	1.84331	5.72338	7.18979	4.07316	6.34082	7.29235	0.873499	2.81385	13.2827	0.931919	1.89009	47.3755
Zm00001d009705	0.131651	0.93105	0.906768	0.151544	0.813531	0.846621	0.01	0.0997519	0.821349	0.0198554	0.0852413	1.95484
glutamate-oxaloacetate_transaminase5	12.6382	31.5345	19.4242	12.4986	18.466	15.1009	7.17604	13.5081	16.0102	9.46999	9.3058	22.8056
Zm00001d010236	24.4588	71.6305	29.4432	14.7129	28.1066	30.4645	11.2106	16.874	29.2112	13.6748	13.5242	48.1878
Zm00001d010529	1.67996	4.10036	1.24921	1.8655	1.28628	2.01518	3.09019	2.91471	6.55941	2.55868	2.35385	7.54079
Zm00001d010961	1.12926	3.33337	1.35611	1.2604	1.17559	0.858747	0.423435	0.994946	1.09004	0.726106	0.698044	2.55823
Zm00001d011099	13.8269	36.0872	18.5765	9.78442	17.9576	18.8284	8.9567	16.2194	26.7701	10.2543	12.6204	28.2865
Zm00001d011638	1.14035	5.52826	5.70571	3.12384	4.52025	2.80095	0.796075	1.54143	2.99394	0.963213	1.17301	6.61138
Zm00001d011838	0.575698	13.4282	12.2118	2.07955	2.7492	2.16896	0.437257	2.46212	2.92531	0.545704	0.572653	20.7424
Zm00001d011958	26.0376	78.0983	97.595	2.28549	2.74109	3.10025	16.4326	27.8724	57.2626	24.5929	18.3137	88.5353
diphosphocytidyl_methyl_erythritol_synthase2	1.77146	3.68182	4.24062	1.54208	3.17118	3.07185	1.44829	2.14236	3.76993	1.33234	1.34809	8.08246
Zm00001d012322	0.277401	22.3094	3.33769	0.954349	1.10069	0.467313	0.137737	1.13208	1.9053	0.308988	0.527439	7.98874
Zm00001d012601	7.58193	15.7561	6.81445	4.23866	6.12526	7.48712	4.25296	4.11765	9.6747	5.56673	3.83756	10.2734
Zm00001d045092	0.963024	3.04835	0.985891	1.90348	1.74651	1.41232	0.156651	2.74294	2.7707	1.07676	0.978884	0.46534
Zm00001d045450	70.0142	174.931	106.901	41.4134	80.3298	82.8351	32.5787	57.6372	74.3563	46.8895	35.4795	122.561
Zm00001d045577	17.7235	36.5551	15.6374	10.1203	14.8621	19.0266	9.82519	8.54401	20.7865	11.3211	8.03806	23.7739
Zm00001d045578	45.2117	93.4036	39.9303	25.8902	38.0225	48.5707	25.0137	21.8631	53.0299	28.8374	20.4959	60.6883
Zm00001d045884	0.0353742	4.91207	5.49093	0.145242	0.421572	0.436692	0.01	1.1396	2.0947	0.0937845	0.0712093	9.59709
Zm00001d047186	36.5034	86.9396	26.8555	22.8594	28.536	36.6715	15.5536	16.8738	40.1439	19.8932	14.3189	49.3455
Zm00001d047334	0.301962	15.636	2.78528	1.41085	2.98702	1.61425	0.160251	3.82825	5.0003	1.05945	1.89082	12.5001
Zm00001d047351	2.02297	10.2649	8.69906	3.2763	4.7564	4.55424	1.00249	2.94713	5.71008	1.36016	1.20216	15.2606
Zm00001d047397	0.957343	3.22497	1.89413	1.22296	1.49258	1.14691	0.308447	1.08162	1.32815	0.395078	0.639684	2.54723
terpene_synthase21	0.126432	20.7486	10.8244	0.0568799	0.427122	0.577061	0.0325175	0.506824	3.10915	0.0413947	0.0476293	20.8293
Zm00001d047478	2.57298	33.1292	8.50048	11.2933	6.73713	3.48867	0.973688	4.02306	5.14619	1.56084	2.91141	9.34563
18_kda_heat_shock_protein18a	0.848978	3.48521	1.38017	1.50243	0.783697	1.70553	0.433728	1.00997	2.59493	0.756823	0.782931	2.32513
Zm00001d000195	0.061521	1.06174	2.50202	0.82998	0.36372	0.80655	0.0785329	0.484	1.09551	0.089201	0.0991413	5.41259
Zm00001d000196	0.177718	1.09271	1.30359	0.129958	0.549086	0.828791	0.0286294	0.238057	1.14399	0.0335471	0.2203	2.39294
Zm00001d022868	0.439626	3.0933	0.514331	1.78691	1.50794	0.876403	0.0650879	1.52067	2.88609	0.493107	0.803822	6.05163
Zm00001d022897	1.16998	2.6897	4.3571	1.55867	8.2471	2.97685	0.430692	1.08007	2.56936	0.949822	1.57195	6.11918
Zm00001d028167	0.7603	6.14148	4.63805	1.04623	2.3463	2.76209	0.4971	1.94424	2.48745	0.776936	0.709544	6.10146
Zm00001d031580	5.12885	28.358	13.1962	17.2999	8.07217	8.73962	4.57403	10.0231	7.32924	5.41274	5.52475	18.7111
Zm00001d032686	10.0994	35.368	25.0891	23.6298	16.8989	13.7475	7.17559	15.0905	11.9328	7.93505	11.157	23.9486
Zm00001d033714	6.23101	56.5045	19.2557	19.9047	9.09092	11.5313	3.57493	9.58755	8.2209	4.87966	5.49717	27.1692
Zm00001d004022	24.7487	62.2986	50.218	46.0856	64.4196	48.2639	18.1739	42.3742	52.3234	22.9421	40.578	96.1212
Zm00001d007381	0.47836	4.25354	8.71352	1.88851	3.21579	3.47895	0.335675	1.81495	1.82653	1.41475	2.79095	8.94479
Zm00001d039363	7.24665	17.7021	15.3878	17.557	11.5026	11.1196	7.38662	14.6248	12.2818	7.89922	10.4914	22.0144
Zm00001d052189	0.478086	10.399	7.30343	5.42744	0.874072	1.07382	0.114032	3.05039	3.62602	0.784412	0.206074	16.307
Zm00001d015164	3.72456	20.4101	9.13132	19.7654	10.7107	5.45435	3.37367	7.80424	6.96787	4.84156	5.6506	16.2805
Zm00001d017397	2.12741	25.8939	7.92451	19.1831	5.13441	3.89713	2.75639	12.4994	3.26763	3.62615	8.68338	14.1748
Zm00001d019422	3.13329	14.4007	8.66281	20.2374	12.612	8.14784	1.54206	5.25352	4.55056	0.858241	1.3335	7.31841
Zm00001d022277	1.60796	6.90935	5.96965	4.00275	4.27063	2.1675	0.941558	3.30066	3.22046	1.31259	1.28629	4.81172
Zm00001d009112	1.2492	12.0416	7.82168	6.1247	4.68919	1.53689	0.869796	5.07384	4.31584	1.06694	1.38972	21.8039
Zm00001d009858	28.9986	157.154	75.3034	51.3299	52.7943	37.4481	19.1557	76.0267	45.7526	32.6508	38.1646	68.3913
Zm00001d048333	1.21776	12.3811	10.3368	5.16772	5.76912	4.72127	1.31121	5.94453	6.27123	2.23467	4.02207	26.3157
Zm00001d001781	1.93585	2.96729	4.11506	2.07454	3.35136	4.42376	1.28534	2.6766	3.33189	1.19256	1.78237	7.01844
Zm00001d049561	2.01278	3.72425	12.3386	8.88906	4.2847	5.09367	1.16337	3.87579	1.82846	2.1785	2.61203	1.58388
Zm00001d027434	1.94345	10.3148	3.31232	5.52313	4.63195	2.76036	1.75845	4.05694	2.92801	2.28892	3.78397	7.79808
Zm00001d027622	0.163473	4.21141	0.707166	1.99508	0.566796	0.308026	0.0685433	1.9829	0.554313	0.641093	0.258504	2.47164
Zm00001d028214	3.31108	16.4351	8.68699	5.37574	5.53894	3.88937	2.0705	5.2418	5.80432	2.53106	2.73426	13.3836
fatty_acid_desaturase8	1.88269	5.46338	1.81017	3.13456	2.78378	1.57977	1.69961	4.07846	1.92856	1.87493	2.79944	4.6793
asparagine_synthetase3	26.2257	119.583	18.1297	291.219	80.8472	16.2805	42.7266	333.664	48.2218	55.5356	190.259	66.6294
tassel_seed2	0.140156	1.42268	0.416277	0.554265	0.354942	0.159593	0.0426177	0.687734	0.616974	0.234197	0.355447	0.941895
Zm00001d029051	1.23115	2.98361	0.981499	3.90414	3.01166	1.98931	1.14502	3.01196	3.07889	1.51716	3.01993	2.70533
benzoxazinone_synthesis11	1.19459	39.3014	3.45627	5.37754	14.5431	1.72762	0.132908	4.62405	2.12478	1.75867	5.92041	19.9321
benzoxazinone_synthesis10	5.82358	139.709	14.5023	19.5799	43.2381	10.7461	1.00794	21.8071	6.54281	5.64394	23.76	81.2028
Zm00001d029620	5.95748	12.0943	7.74428	23.8776	15.5757	5.32311	6.42135	18.305	10.3078	4.74247	13.3627	13.2551
Zm00001d029848	17.8597	36.8807	12.7272	23.4016	16.1451	10.911	12.1563	24.3383	15.0176	16.1628	23.6058	23.8768
Zm00001d029853	5.89445	23.2494	2.40695	30.2405	9.62467	3.95407	1.63109	10.6853	1.64836	4.38772	19.4612	8.25646
Zm00001d030098	4.12078	11.1438	5.70501	5.32507	4.43923	3.27023	3.31045	6.44682	4.96437	4.23908	6.3957	8.76214
Zm00001d030544	0.210121	4.95474	1.91047	2.11875	2.92627	0.865499	0.126235	1.92208	1.50998	0.9732	0.878494	4.10604
Zm00001d031267	24.868	50.8787	39.3093	59.2888	77.5691	27.2742	20.3483	56.1239	52.1987	21.7285	42.2034	56.0637
lipoxygenase13	0.038696	3.24172	1.29966	0.227216	0.159897	0.0458241	0.0855616	0.662155	0.247245	0.043259	0.146202	0.814655
Zm00001d031777	5.45875	12.0198	4.33699	13.2399	10.9702	5.45107	6.26397	16.383	6.18109	5.93739	15.9736	10.7947
Zm00001d031778	0.420266	9.69859	0.800351	7.32925	4.48043	1.0018	0.558863	4.71781	2.31097	1.10408	3.47081	5.12745
Zm00001d032532	3.44223	8.52411	3.38223	9.73742	4.56716	3.02968	2.88452	6.16558	4.00145	3.75066	3.47403	5.59611
alpha-galactosidase1	2.33752	10.598	15.0127	3.95569	1.40868	3.3177	1.71847	5.33646	5.58018	2.11381	1.90492	26.2308
Zm00001d033718	0.398042	7.83796	1.49479	1.64103	1.79485	0.470389	0.185185	2.11201	2.04109	0.722162	0.943814	6.18675
Zm00001d033835	3.20343	20.2617	7.23497	4.5233	4.07981	2.14494	1.63923	9.06525	8.13171	3.80677	6.37341	17.0298
Zm00001d033855	3.9857	11.6898	5.65845	10.2844	6.73625	5.36532	3.50798	9.19332	6.81627	7.30648	8.53534	7.72576
Zm00001d034365	4.62886	25.4471	11.4997	12.9826	12.8519	7.20706	4.11753	10.523	11.5571	5.3109	9.81121	22.0022
Zm00001d024678	3.31731	7.41217	3.16375	8.12519	7.05271	4.29141	4.25739	8.29738	4.41395	5.63002	7.24331	6.26518
Zm00001d025825	0.464726	3.06487	0.745528	1.08054	1.30458	0.517329	0.199149	0.882976	0.987519	0.46571	1.60664	2.47783
Zm00001d025903	4.63636	11.5448	6.6178	10.4377	7.21159	3.61611	3.79435	8.43347	4.93371	4.089	6.02545	6.19694
bnl10.13a	2.74877	10.5644	1.06334	7.66844	6.06604	0.776513	1.19391	5.13101	3.55596	3.18619	10.171	8.26185
Zm00001d002393	3.05738	25.5947	12.4274	14.9508	12.132	2.30078	0.454131	10.0293	7.87657	3.99685	14.2197	32.2738
Zm00001d003059	2.10345	31.1881	5.12852	21.9642	8.34883	1.73885	1.50352	28.4169	4.73688	4.52443	27.8614	27.4945
Zm00001d003060	0.0980409	6.76046	1.59594	3.24088	2.45894	0.314165	0.0229009	2.36624	0.828924	0.421742	1.21046	6.34627
MYB-transcription_factor_72	11.5021	43.1467	9.6191	13.0024	12.9311	7.86714	3.7558	18.5026	11.5982	9.27948	10.7161	22.3387
Zm00001d003116	3.73404	11.9288	3.35491	2.90986	6.03249	4.31269	2.35793	4.89002	3.58798	2.21196	4.62347	6.67895
Zm00001d003309	32.9032	131.205	42.4281	77.6601	41.7612	27.4118	33.3583	83.4758	47.6799	61.5349	156.016	108.989
Zm00001d003494	12.2134	37.3498	15.1256	76.7292	36.6874	11.5245	4.89771	32.8119	15.7177	14.9704	36.7439	32.9354
Zm00001d003495	4.45706	15.3168	8.93489	19.4637	10.2552	4.97647	2.27102	9.47041	6.57632	4.9047	9.29495	16.901
Zm00001d004366	5.08097	91.411	14.0129	17.3454	13.4471	7.66878	2.28238	20.3541	13.6374	5.79053	5.30979	50.903
Zm00001d004524	0.187314	6.28201	1.28408	3.62825	2.7254	0.522635	0.152901	2.39115	1.77556	0.456738	1.16688	3.31876
Zm00001d004768	4.64342	18.0766	7.1919	11.1155	10.8113	5.95413	4.83025	13.3338	10.6403	5.75249	10.1323	16.4162
benzoxazinone_synthesis14	6.79394	198.945	43.2234	89.9347	52.2031	13.4268	2.2195	44.0123	18.3126	23.4081	34.0162	125.699
Zm00001d005351	4.47222	11.8178	6.62507	10.3905	5.65082	3.99176	4.08532	8.88025	6.39195	4.93261	8.04928	11.9692
Zm00001d005377	2.31263	4.85884	2.31023	6.24536	7.3374	2.31789	0.834936	2.86475	2.61978	2.31266	5.86639	3.73965
Zm00001d005392	21.7447	65.8687	37.3185	48.8108	66.7073	35.2564	12.7955	31.6061	29.2686	15.8245	47.6186	70.2053
protein_phosphatase_homolog7	3.07017	18.1572	3.54078	13.5335	4.82561	2.0139	2.92597	7.52963	6.45691	3.11705	4.3168	8.30108
Zm00001d006256	21.5505	106.426	50.4622	40.8467	39.8332	22.7877	17.1991	42.1427	18.5287	18.2732	34.0122	47.3746
Zm00001d039412	1.30608	2.81764	1.21436	1.05334	1.36121	1.3157	0.62587	1.52345	1.43724	0.686756	1.04932	2.57309
WRKY-transcription_factor_27	0.216229	2.39662	3.04375	0.752406	2.72404	0.656296	0.332594	3.1432	1.5048	0.248345	1.74648	3.05876
Zm00001d039769	3.26537	8.03014	3.72698	5.31282	5.90343	3.07381	2.07979	4.62291	4.53888	2.83455	5.13337	9.39813
Zm00001d039993	4.18304	13.2242	4.55707	13.9326	6.85401	3.68686	3.11286	8.93465	6.29416	8.70836	9.49313	12.5455
Zm00001d040067	1.53601	24.7693	8.715	8.20658	7.29022	4.21834	1.23085	7.62857	6.80469	2.36691	3.27194	22.1471
Zm00001d041608	3.17623	18.6483	5.19435	12.0822	8.4883	3.46884	3.82255	8.29386	6.31588	4.11679	7.09668	12.559
Zm00001d042114	29.1286	484.329	28.7779	254.122	247.234	30.2215	12.2581	194.299	105.228	65.5012	126.734	249.761
Zm00001d042211	1.62498	3.59275	1.69995	3.64405	3.13039	1.47882	1.47192	3.9046	2.85177	1.50637	3.18947	3.37448
Zm00001d042285	6.40087	39.2106	13.8831	17.9977	11.9134	10.6723	2.62506	12.0583	15.0076	5.85426	5.75701	24.2826
Zm00001d042437	9.75288	32.158	13.2215	31.8684	21.5002	10.9187	7.32548	20.1118	13.7484	7.52599	11.2803	26.0973
NAC-transcription_factor_109	32.2562	159.474	50.0944	135.474	45.1898	22.0483	32.3496	95.8303	55.5785	35.2769	66.8349	103.773
Zm00001d042884	6.77133	13.7934	11.9681	12.8422	11.1529	8.49233	5.41776	10.3226	9.04665	5.67948	8.29308	14.8627
Zm00001d043091	1.2656	4.86844	2.94474	3.84837	2.86598	2.06413	1.66655	5.5666	2.51314	1.55169	3.09094	5.06966
Zm00001d043104	68.0004	173.269	58.8911	165.033	99.7133	49.617	61.5088	150.985	64.6558	61.5796	153.836	131.697
Zm00001d043544	1.51724	11.1185	3.11411	3.6171	1.03658	0.623381	0.529769	2.15973	0.899389	0.561658	0.670755	5.27183
Zm00001d043652	20.0279	96.0546	20.7963	54.4739	33.5429	23.2532	10.207	31.5415	28.9056	15.3159	18.3861	36.1318
AP2-EREBP-transcription_factor_126	0.807792	3.07905	1.20261	3.07987	3.49275	1.16987	0.659863	3.37898	1.851	1.51479	5.11349	2.83159
Zm00001d043912	6.7644	12.523	7.5766	31.414	22.6004	7.79325	8.35304	23.4116	10.4524	9.5033	22.9856	15.1322
bZIP_transcription_factor1	7.10329	13.3864	4.46568	18.3176	10.8078	5.87516	5.79143	12.6918	7.26124	5.98406	9.42995	10.9386
Zm00001d043994	0.856909	6.946	3.90715	2.14395	3.51895	1.22403	0.734376	3.19213	2.27137	0.624486	2.11068	9.76614
Zm00001d044156	1.35414	4.82763	3.89839	1.12435	0.948294	1.59911	0.92978	3.79836	4.77439	1.42119	0.855119	7.58221
WRKY-transcription_factor_64	1.60431	12.231	1.61521	3.98209	3.15305	1.40313	0.373663	3.75178	2.70345	2.49917	3.64911	6.53731
MYB-transcription_factor_4	1.39677	17.0952	5.08896	6.93634	1.86602	1.49756	0.429856	5.4259	3.29369	2.26129	1.63185	10.468
Zm00001d049060	4.7649	61.9581	10.4999	25.9343	14.6149	6.58257	2.50993	12.2131	9.01197	3.01802	7.27307	16.3167
Zm00001d049061	8.21071	105.841	28.8338	82.8198	28.9361	6.89233	4.99554	19.7237	15.4423	6.16138	14.9046	50.2236
Zm00001d050164	1.30795	7.23432	3.12935	6.6396	4.0441	2.05682	0.580431	3.31711	3.11531	1.05548	2.08792	6.73269
Zm00001d050283	1.42174	10.0652	3.7501	2.45368	4.45707	4.2238	1.26704	3.61866	4.62597	2.01762	2.78279	6.09831
Zm00001d051842	7.92709	14.9796	8.84317	23.78	15.8668	6.69221	7.1446	18.1017	13.957	7.99155	12.498	16.6997
Zm00001d051934	1.61909	11.7885	5.43297	3.42843	6.2915	6.53726	1.06373	3.88365	8.37851	1.34712	5.53343	6.5381
Zm00001d051938	2.4056	13.4681	0.318221	2.6686	6.84249	1.53442	0.569835	3.82884	2.14312	3.00219	1.46853	1.7298
DBP-transcription_factor_1	1.11829	2.98714	1.98058	3.22755	2.59736	1.60833	0.924291	2.67131	1.4348	1.04188	2.35032	2.67357
Zm00001d052059	1.16058	3.18863	1.93787	2.91119	1.9897	1.54503	0.514008	1.59868	1.38566	0.77637	1.06992	1.5481
Zm00001d052253	22.6136	238.307	64.839	122.977	52.47	24.6859	17.4359	95.5919	47.2904	39.0304	45.4664	153.038
AP2-EREBP-transcription_factor_111	1.24203	3.34576	1.16332	3.9697	1.51666	0.810035	0.971223	3.00237	1.0976	1.64658	1.76382	1.37405
Zm00001d053212	5.90711	33.7586	14.267	16.563	13.8968	9.56642	8.04637	24.2183	16.7982	10.321	19.0049	28.231
Zm00001d012861	18.158	35.3509	20.4972	41.7045	30.5516	17.7828	16.0624	33.3609	22.4017	16.5498	24.6738	35.8929
Zm00001d012920	0.344211	2.6393	0.470133	24.5399	9.43622	0.657681	0.246588	23.6768	21.2822	6.02479	28.7096	28.1734
chalcone_flavanone_isomerase3	0.305505	1.15509	0.649778	0.582166	0.802317	0.375295	0.192327	0.91069	0.476461	0.259609	0.751522	1.08144
Zm00001d013830	1.11415	11.55	2.76046	2.31503	1.57764	0.709808	0.37637	3.71846	2.45362	1.75888	1.51842	5.0751
Zm00001d014063	0.583121	7.70264	1.25642	3.3306	3.18598	1.2807	0.463522	1.83589	1.12349	1.19021	2.62418	2.35869
Zm00001d014072	10.1309	28.8283	10.034	37.2039	17.2694	6.2548	8.48117	18.0308	5.93146	11.5528	19.6783	22.6679
Zm00001d014291	23.769	60.0433	22.9873	43.4943	32.4762	14.0125	15.3804	41.9989	24.9858	24.8494	24.4243	41.4443
Zm00001d014789	5.87136	16.9838	6.50098	13.3817	11.6088	6.32683	3.84876	10.6778	8.90415	5.43202	8.43509	15.3413
Zm00001d014953	12.4871	43.8979	16.2087	21.9482	20.8601	12.1083	8.90513	20.3101	17.5767	12.0103	12.6489	31.3291
Zm00001d015186	1.95953	5.38981	2.74389	3.50383	2.54802	2.14262	1.6677	3.6474	2.52892	2.26063	3.73584	6.12821
WRKY-transcription_factor_48	19.1747	95.9391	26.0731	64.1827	46.2803	22.2599	6.31004	32.5775	37.4179	17.1932	32.0121	55.5825
Zm00001d016477	1.76898	7.23637	2.68056	5.12696	3.78155	1.98088	1.25319	4.24048	3.61251	1.91289	2.64704	5.98116
Zm00001d016483	3.83486	17.2822	7.06967	14.7354	10.9428	5.68027	4.37531	12.461	7.90679	5.52763	10.5835	11.09
cell_wall_invertase1	2.57613	16.7354	4.67312	10.174	9.75107	4.94894	1.95189	10.1366	7.79112	3.56648	3.14692	38.1808
Zm00001d016718	10.3173	96.3627	8.86274	34.5009	40.6752	10.6535	3.84039	27.7298	19.885	12.3218	11.2142	60.36
stress-induced_protein_kinase1	16.3321	51.2932	20.6525	25.2056	23.5517	20.3308	13.0665	25.1738	21.4408	16.8567	22.9029	37.2047
Zm00001d018292	0.416039	6.83937	1.45818	1.86197	0.556529	0.393721	0.54785	2.3178	2.38096	1.48725	1.29502	6.00567
Zm00001d018431	2.80959	11.4788	5.44687	10.7274	20.4892	4.77397	2.39341	9.84102	7.54029	2.59818	7.89978	12.722
Zm00001d018502	0.591485	2.98091	1.72933	2.31056	2.31335	0.928793	0.451521	1.58128	1.61946	0.618524	0.995175	2.45976
Zm00001d035236	9.38614	34.8915	20.3089	36.3073	33.4282	28.7821	6.71709	16.7593	16.1998	7.26034	18.3938	22.5632
Zm00001d036532	8.77609	26.7894	12.0038	23.4163	9.25886	3.96927	9.29081	21.2433	14.855	16.9867	22.1762	25.9757
hexokinase7	5.37768	48.8135	7.78306	37.7432	26.8658	3.41653	2.20455	29.751	7.72042	6.96062	24.7314	21.9916
protein_kinase1	2.62363	16.3937	6.94285	7.90715	6.85017	4.5523	2.93646	10.6048	5.90536	2.73869	6.49001	13.6251
Zm00001d038165	5.22413	10.7907	5.64941	15.2184	7.92724	4.86148	3.48106	11.4776	5.80061	5.38669	9.14684	7.86379
Zm00001d038450	4.17162	17.4044	2.02139	4.36654	4.56615	2.45724	1.40954	7.96047	3.77525	2.10077	4.23558	11.2167
Zm00001d038453	6.46167	14.5095	8.71169	12.7292	7.53071	8.25347	10.0769	20.9094	12.1532	8.8334	14.114	14.8943
Zm00001d038873	4.01127	22.5426	6.93725	14.1128	7.81622	4.24796	2.88352	11.1858	7.6503	3.70104	6.50846	20.3503
Zm00001d018820	3.1834	7.17719	4.97171	5.21718	3.64557	2.82843	2.8182	6.84492	4.09993	3.01308	4.79135	6.66872
Zm00001d018821	3.49015	7.86999	5.45132	5.72052	3.99699	3.10087	3.08965	7.5056	4.49527	3.30337	5.25353	7.31236
cytidine_deaminase1	17.5168	48.8542	11.3944	29.5755	33.9664	10.0775	20.4273	52.384	9.8032	7.33984	25.3509	9.40682
Zm00001d019505	10.5792	37.6803	18.5334	26.4631	15.3678	11.0523	9.04322	24.8381	18.1168	11.5674	13.194	38.3381
Zm00001d020953	2.87102	40.9866	16.9055	17.2764	10.3451	4.16	1.39758	17.5369	22.9201	3.72312	8.66788	41.8761
AP2-EREBP-transcription_factor_116	0.11628	1.07384	0.533616	0.305244	0.573685	0.455811	0.106291	1.1181	0.611437	1.04787	0.607697	5.91004
Zm00001d021726	0.779888	11.4429	5.02638	3.48037	2.81255	2.9061	0.567561	3.04085	3.87051	1.00474	0.776277	10.0747
Zm00001d021781	0.604177	1.98267	1.67782	0.662251	0.94718	0.426906	0.183904	1.13379	1.18738	0.347001	1.1933	3.52949
Zm00001d022044	1.22886	6.35508	1.51521	2.25896	1.53606	0.92499	0.482748	1.90298	1.30135	1.2465	1.5751	3.76297
Zm00001d022506	1.62564	8.15485	3.25485	6.60618	4.65243	1.91055	2.00111	6.17277	3.19843	2.59208	6.69617	6.12898
Zm00001d008389	7.9801	33.2053	15.5394	17.9855	16.4708	11.442	6.2331	13.6603	14.7904	8.79338	11.4895	26.9158
wound_induced_protein1	182.775	1622.7	1080.87	1090.41	795.296	558.188	98.2672	689.288	640.74	300.383	532.676	1778.93
Zm00001d008816	12.2616	42.8667	19.8182	19.1213	20.7178	14.8566	8.88054	27.462	28.57	9.70847	10.4632	38.8893
Zm00001d009084	0.81786	10.2903	0.87194	1.55187	2.82381	0.796504	0.36896	5.62713	1.79653	1.04084	0.961999	13.2227
Zm00001d010137	0.561122	6.40541	2.51044	1.56047	0.522955	0.471613	0.405009	1.25044	0.76034	0.5714	0.44081	3.60572
Zm00001d010171	33.3094	308.707	37.9716	214.008	94.6076	30.8098	27.9851	123.612	26.7876	68.6155	146.319	120.594
Zm00001d010385	1.85464	7.01334	1.91824	4.25614	4.47273	1.59046	0.624282	2.48682	1.57078	1.09857	2.3602	2.14575
subtilisin-chymotrypsin_inhibitor_homolog1	456.693	1256.93	793.622	1463.84	756.154	308.763	148.686	877.942	655.578	559.114	834.006	1194.89
Zm00001d011378	0.307956	4.08252	1.25832	1.94029	0.753639	0.418877	0.267743	1.26491	0.830878	0.38099	0.417049	2.54826
violaxanthin_de-epoxidase3	5.18701	14.4907	7.40745	17.6572	13.9095	6.17445	3.9454	10.9562	9.50887	4.46403	8.02744	11.4296
Zm00001d011832	0.322397	1.99264	0.282184	0.482326	1.5514	0.527684	0.155901	0.648543	0.824151	0.1747	0.270892	1.61006
SBP-transcription_factor_18	3.55447	13.2773	6.4248	8.95606	8.97326	4.91665	2.96751	7.64406	7.17153	4.00444	8.01869	8.39989
Zm00001d012321	0.293132	3.47792	0.97883	5.14043	1.76216	0.379911	0.628202	1.71266	0.96486	0.927049	2.51006	1.91675
NAC-transcription_factor_23	32.4942	179.15	50.1831	156.341	135.048	37.4882	25.4208	106.46	78.7619	46.7033	99.2762	139.992
Zm00001d012663	0.565892	6.05543	0.140565	3.572	1.73825	0.395912	0.149938	1.60256	1.31405	0.941164	2.78159	0.938462
Zm00001d012782	0.817901	9.42612	4.719	2.89489	3.78358	1.10847	0.391657	3.61306	3.0462	1.54752	2.1172	8.04597
Zm00001d045124	0.823312	3.241	1.34378	4.02734	2.08713	0.569686	1.07398	4.39837	2.17695	1.73586	2.13105	2.49509
Zm00001d045361	2.60851	47.3029	7.90768	30.0555	10.4318	2.93557	1.56137	19.1339	8.19911	4.95071	7.8124	25.0713
Zm00001d045651	2.3941	8.95812	1.84351	6.87817	3.92992	1.56929	0.795127	5.24959	2.69498	2.48651	2.45659	3.41326
Zm00001d045972	2.9202	54.9645	17.232	9.98912	7.36807	8.08978	1.77565	14.5928	6.93358	4.61572	4.09097	55.4954
Zm00001d046005	9.23335	44.101	20.216	18.4023	20.6902	10.9949	7.39905	30.4311	18.6826	11.6143	22.0281	45.8913
Zm00001d046318	1.28	92.6122	13.5827	20.347	2.51936	0.829017	0.508713	15.0904	5.38939	3.80646	0.916594	33.4991
Zm00001d046852	0.34301	4.31173	0.609606	1.1038	1.36561	0.777597	0.82598	3.51324	4.3838	0.428158	0.565446	4.46936
Zm00001d047124	0.313704	6.12752	0.478674	1.61403	1.16666	0.631895	0.106954	3.00159	0.63166	0.566525	4.195	3.78717
salt-induced_MAP_kinase1	22.1619	64.3035	37.9602	29.3541	49.8777	39.3596	14.2659	28.553	38.4004	16.7252	24.7504	63.047
Zm00001d047492	323.593	682.71	303.259	1223.08	618.835	244.738	309.367	675.526	280.553	400.487	622.159	604.741
aconitase3	25.5596	69.7733	30.9437	29.2508	50.4248	29.9938	16.4807	35.4483	38.0985	18.6403	26.8295	84.3109
Zm00001d048508	3.96617	7.55157	6.84882	7.34873	8.81862	4.74741	1.01847	6.78664	5.81033	3.25614	7.29906	8.57163
Zm00001d001676	4.65475	25.632	9.59216	22.2155	13.4556	7.45269	6.50289	15.8806	9.29776	6.93327	13.1917	14.5719
Zm00001d027982	1.03171	7.87437	2.88259	0.809108	0.99991	0.666693	0.526449	1.45063	1.05119	0.644992	1.30053	2.54988
Zm00001d028406	1.59489	8.84676	3.7008	1.76948	2.37788	6.26957	2.49268	2.71596	2.13896	0.53894	3.06252	3.81388
Zm00001d028968	1.23183	20.5259	7.12124	7.51443	1.9134	1.08936	2.07017	2.39006	1.91448	0.830676	2.99714	5.63618
MYB-transcription_factor_83	0.238823	1.36946	0.29421	0.01	0.01	0.0250073	0.0830605	1.04093	0.691033	0.162798	1.18483	1.60002
Zm00001d025887	3.08764	8.84032	4.00949	11.0572	8.09061	3.41069	2.4396	5.02791	3.62294	2.42266	6.5778	8.73076
AP2-EREBP-transcription_factor_198	4.21913	7.84609	3.65593	11.4359	7.55808	3.37861	3.3944	7.41383	6.33484	3.76877	9.59744	8.67666
Zm00001d003277	0.839742	2.10722	1.95552	1.05969	0.982128	1.52997	0.768567	0.961692	1.16537	0.62369	1.98353	3.32402
Zm00001d041168	0.167704	1.20824	1.90236	0.343549	1.61788	1.75172	1.20007	0.541879	0.50814	0.160867	0.745396	1.14409
Zm00001d014491	14.4064	102.477	31.1845	83.5423	95.2281	33.0107	21.4271	53.4592	56.3308	15.4007	67.7245	96.2212
NLP-transcription_factor_15	5.25751	17.5303	6.37352	12.8775	10.524	6.52315	5.93839	17.4167	8.74747	4.02431	9.95673	13.5154
Zm00001d046961	2.8104	12.1104	9.58807	7.86097	9.03802	7.09302	2.47177	7.65507	9.31504	2.73523	7.56822	15.406
Zm00001d042275	27.8484	36.0568	94.9775	31.0786	52.6391	61.0728	34.6034	34.3745	47.9187	14.077	36.3774	88.9409
Zm00001d052985	34.2456	61.8768	73.4405	46.3717	60.7801	60.2606	21.9786	34.5318	38.4123	21.9124	54.495	86.8809
Zm00001d027436	3.57264	7.12389	5.27925	6.37218	4.80828	5.09191	2.33949	3.89968	5.00316	2.53467	3.2803	7.39145
Zm00001d027449	2.49352	13.0203	8.48983	2.44723	2.62089	4.05383	2.11587	1.82113	4.53464	1.00596	1.63377	10.4997
Zm00001d027455	15.2142	32.0796	28.3627	25.7003	32.0318	30.5638	17.4803	19.1234	19.7777	13.1736	18.2603	27.5253
Zm00001d027676	12.1416	29.4118	24.3099	16.3496	19.6296	20.7067	8.85179	14.3661	20.1632	8.89362	10.7439	36.0071
Zm00001d027755	1.89175	6.80905	3.09516	4.99223	3.33655	2.77006	2.75655	3.1137	2.27505	1.04199	2.31332	4.63805
Zm00001d027995	0.507847	2.54754	3.60495	0.52284	0.631685	0.954281	0.791661	0.68049	0.82185	0.150309	0.229785	2.23944
Zm00001d028056	2.69817	7.02604	14.548	5.11422	2.80571	4.89718	3.11127	6.18478	7.26689	2.92128	4.42402	18.4461
Zm00001d028280	1.01733	3.86971	3.20004	1.34086	1.44432	1.90798	0.80243	1.4938	1.75133	0.783817	0.807784	3.43055
Zm00001d028303	0.447517	5.4698	1.01569	2.54209	0.847022	0.0874282	0.436851	3.4003	0.979347	0.673251	1.51217	3.06423
Zm00001d028465	0.436217	1.0466	1.20281	1.23353	2.26775	1.65452	0.505865	0.73775	1.27251	0.272933	1.09885	1.80816
Zm00001d028630	14.7889	114.187	23.0994	32.7543	28.045	19.0118	4.1134	14.7036	16.0616	11.3178	13.5602	64.4264
safener_induced1	0.596556	1.39831	4.02103	0.277912	0.212421	0.835059	0.716432	0.483076	1.54516	0.640481	0.253306	6.8866
Zm00001d028752	8.57458	21.7159	10.3553	23.8837	12.5482	9.10023	10.9984	10.7964	13.6077	8.40746	8.48964	16.5381
Zm00001d028820	6.72756	13.9911	15.5454	12.2578	9.05777	7.41336	5.20604	5.66834	9.58356	5.14724	5.66813	11.8366
Zm00001d028903	11.6216	41.1176	18.4825	18.8208	23.067	16.8232	7.98547	13.2504	17.093	8.84879	11.1223	38.0568
Zm00001d028966	5.82756	23.8907	13.7205	9.91833	16.2945	12.4227	5.30438	9.84062	13.6034	4.98292	9.63356	18.6185
Zm00001d029028	7.97847	59.8631	14.4433	20.5228	13.3003	12.191	7.7212	11.7778	12.0943	4.22579	6.75487	29.1839
Zm00001d029039	8.39835	17.078	11.7181	6.56165	10.8042	10.7283	5.91914	7.10241	11.1996	6.13186	5.50193	15.016
Zm00001d029371	0.535846	1.62818	0.945344	0.896853	1.92938	1.1843	0.42464	0.762931	1.08541	0.367066	1.16812	1.90292
Zm00001d029468	0.935001	13.8331	4.8425	4.74048	1.65148	1.6846	0.593777	3.28094	2.27437	1.32303	1.36021	11.2318
Zm00001d029516	7.64405	14.3382	16.1886	6.02094	7.76936	11.8686	5.47561	4.85616	6.94831	5.44276	4.95904	13.6738
Zm00001d029597	17.4787	32.4477	28.58	29.7257	30.5416	31.5759	12.1434	18.5986	25.8046	11.3568	14.0637	38.9522
Zm00001d029617	0.291898	7.39425	4.16264	0.616514	0.322102	0.753112	0.261617	0.256457	1.45928	0.138479	0.374028	3.67351
Zm00001d030363	1.85663	15.705	11.1627	8.84665	11.3413	6.61251	5.57805	8.95829	5.65842	3.73844	6.79123	10.5143
Zm00001d030557	5.22255	11.1127	11.6239	4.49256	5.88937	5.18416	4.87662	4.27659	10.5313	2.43435	1.88333	9.21018
Zm00001d030584	2.6222	4.98071	6.60506	2.32421	3.52953	4.50689	2.9076	2.79492	4.87505	2.48914	2.03995	6.17464
Zm00001d030682	0.161973	0.75941	1.16741	0.826331	0.81386	1.21964	0.12912	0.249188	0.91645	0.13089	0.154195	1.26813
Zm00001d030858	0.271451	7.5211	0.830682	2.84423	0.671614	0.357719	0.272199	1.61093	0.925294	0.493212	0.846077	2.7597
Zm00001d030942	0.557881	2.62108	1.79226	0.791072	0.79517	1.09581	0.151372	0.672624	0.899342	0.268136	0.257145	2.79222
Zm00001d031023	0.263452	1.59714	1.27498	0.582249	0.535118	0.270796	0.363	0.676731	0.559299	0.282663	0.224865	2.51484
Zm00001d031204	3.86558	14.1821	10.0184	8.16245	7.52924	6.55642	2.65214	5.74074	6.29673	3.21442	4.3518	23.81
asg11	3.02308	7.07558	4.83561	2.80763	3.24962	4.06418	2.52294	2.54281	3.76769	2.21921	2.39882	6.21663
Zm00001d031423	7.71914	21.6906	13.6247	18.402	13.0714	9.55984	7.13104	12.421	7.88479	5.93311	10.512	16.8014
Zm00001d031534	8.99266	20.5887	11.2891	17.0658	12.0451	9.45264	7.38084	12.7283	8.39541	8.73701	13.8012	18.7636
Zm00001d031634	2.40955	8.42666	6.0906	2.84972	2.11707	3.06381	3.26022	3.80459	2.29553	1.60712	1.68622	8.55205
Zm00001d031771	0.773279	12.7067	0.60772	9.1106	2.04574	0.289307	1.11999	13.8537	4.75723	0.793811	5.36547	7.93497
Zm00001d032069	0.937527	6.55546	5.93186	2.70546	4.21942	2.999	1.49039	1.89681	3.75773	1.2969	1.58436	8.16996
Zm00001d032102	1.17064	3.89848	2.49869	3.04022	1.37755	0.886099	1.01256	1.19242	1.27284	0.670386	1.0168	4.32601
Zm00001d032268	5.94072	15.2058	8.70428	9.08959	6.97773	7.18349	5.49559	9.86501	10.7052	5.69014	5.5003	18.5664
Zm00001d032362	3.9352	8.92101	6.65221	7.34492	5.4357	4.12919	3.70998	6.08079	5.71598	4.12059	5.02783	8.22711
Zm00001d032409	1.92448	6.29323	3.94125	3.32009	3.63051	2.67049	1.11674	1.40152	2.66768	1.37112	1.85866	5.31468
Zm00001d032458	1.05836	20.825	2.81352	1.2293	2.35661	1.42234	0.683353	1.23874	2.26416	0.873219	0.562045	12.1029
umc83a	0.513883	2.56589	1.12261	1.05549	1.55227	0.895911	0.225634	0.618399	0.828101	0.456	0.615603	2.45932
Zm00001d032855	1.40461	3.4872	2.88563	1.68611	2.19653	1.7761	1.3808	1.72034	2.07663	1.62541	1.42085	5.53786
Zm00001d032869	0.390722	1.16536	1.38138	0.483494	0.321868	0.619814	0.371073	0.535355	0.764613	0.253291	0.401137	2.84176
Zm00001d032870	0.154136	0.695096	0.181576	0.485376	0.177236	0.233056	0.142697	0.208324	0.253	0.175558	0.129989	0.886686
Zm00001d033275	13.9172	30.8143	21.324	17.5903	20.8383	16.6942	12.1023	19.1163	18.3652	12.3448	13.4298	29.3734
Zm00001d033463	0.800912	6.69779	2.02699	3.71591	5.08299	2.43168	0.01	1.25834	2.85977	0.319002	2.51043	5.88593
Zm00001d033517	0.0646407	2.89919	1.35593	0.839788	0.221624	0.112638	0.031454	0.522959	0.679863	0.121039	0.140329	4.27484
Zm00001d033607	1.30551	4.19432	2.65577	4.05672	3.39516	3.58868	2.52489	2.95359	2.74545	1.08887	2.00668	4.65223
Zm00001d033797	2.82415	9.98003	4.77089	5.71296	4.37025	3.79366	2.53075	4.98696	6.06514	1.67497	1.8627	6.85712
bHLH-transcription_factor_103	0.582807	2.36869	1.2071	4.48992	1.07791	0.430743	0.640839	0.819571	0.879826	0.498763	0.901403	1.815
Zm00001d034107	0.139709	5.99186	2.65651	0.146912	0.249932	0.117695	0.098146	0.271634	0.742027	0.0375774	0.102105	1.11252
Zm00001d034197	4.12761	45.2569	17.0058	11.7722	7.72288	5.20239	2.08062	9.64685	7.64388	3.74109	6.39174	24.4357
NAC-transcription_factor_7	1.36904	3.81709	5.59246	5.36162	3.98999	10.4501	1.85532	2.11959	6.37888	2.32497	2.48054	8.00083
Zm00001d034501	2.37062	12.4561	5.43397	4.33499	3.08601	2.41583	0.77695	1.62601	2.99089	1.39311	0.646221	14.5798
Zm00001d034562	36.4368	106.38	66.4986	62.6422	54.66	59.6363	28.449	42.1642	65.2106	31.4489	31.76	123.193
ferredoxin3	90.742	190.582	146.378	120.936	103.072	101.407	68.0003	104.761	114.482	94.7786	89.3655	232.666
Zm00001d023228	0.061899	1.01672	0.834572	0.178812	0.593418	0.432125	0.0217311	0.235773	0.470449	0.064811	0.139301	1.15141
Zm00001d023833	5.3008	15.1333	13.2718	5.63521	9.42305	8.65982	6.9023	6.74892	11.4273	5.9254	6.01619	20.6524
Zm00001d024252	2.35133	6.94916	4.97898	2.29266	4.92977	3.79724	1.0442	1.97788	2.67756	0.676875	2.30979	5.91833
Zm00001d024499	7.50867	16.992	14.5688	10.1701	7.40786	9.1855	7.62451	7.69292	8.16019	6.43266	5.4211	30.8465
Zm00001d024527	0.616114	2.66693	1.2306	1.42456	1.34191	0.982455	1.01725	1.28112	1.20453	0.925324	1.268	2.77415
Zm00001d024750	0.160971	7.35887	6.94077	0.213278	0.965154	1.49357	0.0663883	0.59736	1.67948	0.14208	0.394716	6.94608
Zm00001d024752	0.104894	3.47776	3.0672	0.131691	0.631499	0.781782	0.108688	0.269593	1.04046	0.143855	0.0769539	4.40664
NaCl_stress_protein1	54.2873	142.08	105.462	139.528	145.124	59.649	44.5067	82.9216	146.8	48.5913	88.0218	230.867
Zm00001d025012	2.03245	7.9963	23.7569	2.23683	1.76683	3.90154	2.02627	3.05988	4.98646	2.25113	2.12636	18.5403
Zm00001d025035	2.43616	7.45749	7.53355	5.59586	5.67914	5.25492	3.14287	3.40208	4.56862	2.16317	3.56696	7.14132
Zm00001d025043	0.856907	2.76835	5.73039	1.85915	1.69381	3.50491	1.36702	2.55018	4.49929	1.32421	1.96129	10.1615
Zm00001d025057	6.11424	41.8231	43.2232	7.85102	5.67629	15.3604	6.04649	11.3057	13.0674	5.20722	3.37362	40.7973
Zm00001d025059	0.684809	3.00533	18.3911	0.225839	0.356997	5.40386	1.02941	0.567933	3.34164	0.178449	0.18274	4.82209
abscisic_acid_stress_ripening5	900.235	4206.25	4093.94	1056.27	1462.43	2522.19	632.003	707.267	1821.92	474.422	407.227	8808.73
Zm00001d025566	28.0258	97.7185	156.847	28.6309	29.0998	73.1632	21.4706	37.7036	31.1796	20.5302	20.1395	89.8755
Zm00001d025943	0.0512765	3.13079	0.292507	0.25779	0.112789	0.0694131	0.101141	0.417847	0.22221	0.0932637	0.180639	1.65564
Zm00001d025982	4.94087	10.8104	7.67057	7.41933	7.00154	6.58556	4.27882	4.72774	6.02508	3.8307	3.88614	8.46264
calcium_dependent_protein_kinase4	20.3574	40.3153	24.8584	22.413	41.6042	26.4126	16.9428	26.6966	26.5259	14.8487	25.9092	32.3572
Zm00001d026072	0.597053	4.12164	2.89036	3.2675	1.36983	2.12376	3.66683	2.46836	1.57254	1.03009	1.99569	2.80436
Zm00001d026662	4.08362	14.2661	8.60068	20.8021	10.2744	6.50986	4.95304	4.72618	7.27687	2.3282	4.35544	12.331
Zm00001d001831	9.36585	23.684	13.0365	7.97093	15.6835	13.6679	7.15848	8.34007	13.285	6.52143	7.99332	16.5772
Zm00001d001832	0.101569	8.49512	3.03951	0.452274	0.820244	0.721009	0.0640608	0.62412	1.4287	0.0595007	0.141611	6.66487
Zm00001d002019	1.6815	5.53241	12.9988	18.8472	19.5094	18.0349	2.12359	3.21035	3.96434	1.78087	1.72947	9.5953
Zm00001d002178	0.10074	0.580201	1.85511	0.128112	0.0627718	0.154565	0.0495678	0.0866194	0.273547	0.0201941	0.0156305	1.32255
Zm00001d002295	1.08246	6.66081	11.3418	2.89624	0.974797	11.7257	0.533513	1.09045	6.74464	0.200173	0.111809	9.50438
Zm00001d002301	0.568855	3.27624	1.27787	1.29188	0.415705	0.627745	1.02194	1.74995	0.726408	0.539229	1.01705	2.07255
Zm00001d002369	13.499	32.4582	19.5107	37.1313	23.554	17.828	12.3176	25.7529	21.887	14.7449	23.6266	37.4705
Zm00001d002394	0.510394	19.0926	6.51703	2.53201	4.49782	0.492818	0.671326	5.85234	6.50217	2.28075	5.21669	13.4378
alternative_oxidase2	0.222994	8.67657	0.390917	0.335418	1.26599	0.588638	0.0679305	0.210346	0.891882	0.124174	0.46424	3.03724
Zm00001d002610	1.87072	3.95833	4.12661	2.51203	3.659	3.72789	1.26907	3.11157	5.53765	1.26651	0.566182	7.94219
Zm00001d002707	0.110899	4.23423	0.776923	0.100373	0.259121	0.347256	0.0243996	0.161896	0.482997	0.0254247	0.11176	2.82727
invertase1	0.0608506	5.60101	1.37842	0.713764	0.113844	0.0849528	0.0727185	0.364871	0.583684	0.106315	0.0838974	1.17888
Zm00001d003200	15.1428	31.3501	17.626	22.2296	24.0543	18.7164	13.2545	18.7875	19.132	13.6518	17.9481	31.1357
Zm00001d003212	2.08289	11.7474	12.8301	2.60617	3.33708	7.70494	1.28255	1.621	6.57544	1.60649	0.654582	13.9543
Zm00001d003301	0.473541	10.8074	1.99446	4.81078	0.968108	0.213649	0.517399	2.70558	2.36931	0.381484	1.27456	5.39024
Zm00001d003352	2.8038	7.99099	3.29064	2.73933	4.03594	3.17599	2.03821	3.14887	3.35719	2.40941	2.90321	5.15339
Zm00001d003434	2.20583	4.78636	3.28025	3.24308	5.0931	5.01091	1.0167	2.05778	3.50772	0.668558	2.96443	6.82242
Zm00001d003497	5.2274	13.4491	12.6405	5.09609	6.94121	8.01128	2.91488	4.85658	8.35725	3.19166	3.80976	14.4181
Zm00001d003505	0.908396	2.9112	1.62159	0.727622	1.26275	2.78049	0.847413	0.677306	1.88395	0.686666	0.496874	5.3546
Zm00001d003508	3.51195	23.0718	4.89588	6.9786	5.23092	4.11087	2.45125	4.8272	5.77177	2.77178	2.89454	13.7663
GRAS-transcription_factor_25	0.0723629	6.72197	1.20369	0.266398	0.490432	0.523673	0.129533	0.416296	0.418855	0.138269	0.245928	3.96728
Zm00001d003674	3.56573	6.98015	6.65664	3.53609	4.66009	4.88875	3.00281	3.43082	6.33901	2.62298	2.31761	7.82145
Zm00001d004075	8.76367	26.4756	19.1563	15.8387	21.1441	14.797	4.46807	10.8425	15.2912	5.54831	7.56047	25.5657
Zm00001d004335	0.71201	8.79728	3.55672	1.39501	3.15614	1.39396	0.814161	2.10312	1.99809	0.960497	2.66024	8.50373
Zm00001d004401	0.159928	15.6205	11.9543	1.23829	0.823803	1.19269	0.62201	2.26041	2.65686	0.111599	0.364604	3.60217
Zm00001d004525	0.83017	3.16467	2.28872	0.680524	0.61261	0.805073	0.236131	0.417999	1.382	1.06798	1.17587	7.16966
Zm00001d004734	1.99081	9.63402	5.88355	2.67027	5.86078	4.81188	0.938552	1.65399	1.64991	1.79074	3.01257	12.0394
Zm00001d005391	5.59724	10.7809	10.0999	13.1325	7.46613	4.72477	6.60853	8.73535	7.90205	6.32113	8.01732	16.1459
Zm00001d005423	5.3084	20.9615	26.2031	6.45514	9.86371	15.692	2.80213	5.28097	16.2043	3.2804	3.05858	50.5855
Zm00001d005654	0.46895	5.72862	3.16833	3.42978	1.51421	1.11886	0.655661	3.47529	1.09296	0.906788	2.34191	3.82205
Zm00001d005766	1.14208	14.2106	4.58104	15.1294	5.41773	2.88714	1.50905	3.70822	4.81431	0.676607	2.08718	15.6731
HSF-transcription_factor_1	7.4708	33.5063	22.838	14.8644	10.5221	15.3161	4.62129	12.3434	14.1511	4.53498	3.60416	18.8496
Zm00001d005925	33.4225	64.6964	47.404	30.4201	38.7506	39.0168	24.7167	30.9674	42.1373	29.2648	27.5587	58.8254
NAC-transcription_factor_24	1.02723	4.39858	3.26054	0.963145	0.37743	1.53016	2.37923	0.858051	1.48323	0.679052	0.11786	3.63246
Zm00001d006142	3.21932	6.16131	5.14135	3.35101	2.71085	2.19931	2.12475	3.72483	3.78462	2.36815	2.54572	5.57711
Zm00001d006143	0.379371	0.809987	0.53931	0.777265	0.938219	0.814736	0.434494	0.373417	0.505672	0.312954	0.31876	0.862559
Zm00001d006147	25.7772	51.5051	46.151	43.8326	35.5433	26.6001	18.8775	30.3154	32.7566	19.0851	21.6247	47.7989
Zm00001d006153	2.5311	9.42116	5.94843	2.70076	3.46614	4.01007	1.51773	2.83929	3.97722	1.79418	1.6134	6.16796
Zm00001d006308	2.95102	7.03746	4.227	4.70296	3.13176	3.35062	2.96156	3.81075	3.86762	3.21312	3.88546	6.41544
Zm00001d006328	5.53031	21.8884	10.366	3.75664	3.83513	8.04348	4.17496	5.95261	6.00469	2.51851	2.21847	10.6344
Zm00001d006509	2.97273	6.27592	5.39146	3.40163	2.75633	3.35666	2.5238	2.8548	2.89041	1.42385	1.57836	5.37722
Zm00001d006711	31.6362	76.6466	60.5596	50.2213	51.7441	43.9978	16.4694	25.7979	39.3327	15.0803	21.2097	61.6916
Zm00001d006755	0.0920549	1.41609	1.5918	0.343119	0.643599	0.578683	0.104197	0.223027	0.55382	0.102464	0.130617	2.74423
Zm00001d006944	18.512	37.6959	28.005	35.8163	21.2353	23.5243	14.3335	18.7066	19.2767	13.8072	16.368	31.6959
Zm00001d007773	2.8764	11.1597	6.96023	3.96917	2.62268	5.60777	0.607084	2.41573	3.80925	1.20836	0.552818	20.8626
Zm00001d039384	1.08623	16.0846	3.99686	1.26547	1.48123	1.50909	0.547459	1.31495	1.73398	0.90803	0.986685	11.1151
Zm00001d039416	6.99309	16.337	10.5077	13.4817	12.3349	9.30052	6.93601	11.082	11.2581	6.76842	8.49467	19.4095
cytokinin_oxidase1	0.0952327	3.16228	0.588773	0.431183	0.136803	0.0334368	0.0330253	0.235368	0.318378	0.0676694	0.154365	1.29419
rotten_ear3	1.00493	3.1165	7.1504	1.03188	1.51272	2.14846	3.11594	1.8769	1.75266	1.57378	2.05038	8.97448
Zm00001d039674	0.369924	1.34718	0.909167	0.665911	1.31625	0.534068	0.349444	0.860931	0.619916	0.307108	1.21999	3.63365
Zm00001d039799	0.211237	2.8238	0.689346	0.619082	0.285569	0.292955	0.419931	1.80077	2.08071	0.853866	0.319504	8.14328
Zm00001d039936	0.668245	5.12608	1.42501	2.20804	7.1915	9.45937	0.114775	0.437253	1.76934	0.303203	0.25873	4.38399
Zm00001d040047	2.80956	9.33815	7.7809	4.60555	5.16137	5.43576	3.24451	3.79227	5.12685	3.22213	3.81252	8.55836
Zm00001d040075	0.491344	2.00798	2.25213	1.11398	0.654503	1.14494	0.865727	1.10764	1.23513	0.353713	1.11714	4.60281
Zm00001d040438	7.65284	14.9603	8.69043	6.68794	9.80333	10.0425	6.07161	7.38097	8.69026	6.0475	7.3417	11.3134
major_facilitator_superfamily_defense1	6.41924	51.1942	31.1876	9.62654	17.5559	13.5843	4.18408	6.25029	11.0024	2.95183	5.69289	85.7701
Zm00001d040526	0.538787	1.89332	1.96295	1.02212	0.489908	2.51208	0.343035	0.281443	0.151182	0.920327	1.09751	3.67741
WRKY-transcription_factor_99	0.337772	2.3757	1.7302	0.693183	0.767224	1.13808	0.196095	0.166564	0.559294	0.352303	0.270551	2.44727
Zm00001d041327	0.262859	1.56807	0.774713	0.332093	0.318995	0.204761	0.048329	0.734566	0.442227	0.196391	0.159107	1.64116
Zm00001d041363	7.68053	16.4226	14.5798	11.9212	9.31868	11.8913	3.22194	6.1774	10.6592	4.1832	3.34125	17.2918
Zm00001d041634	3.96288	49.8968	12.6556	3.20921	6.83467	7.17214	12.8095	9.64517	13.1872	6.6596	5.10351	42.5931
Zm00001d041716	9.78968	58.0261	29.1804	15.4359	16.6519	19.0582	5.56977	11.9017	22.0994	8.24368	6.8493	71.2157
Zm00001d041741	1.40466	3.4233	5.16367	0.757837	1.71144	2.46357	0.759799	1.30317	1.92066	1.09633	1.15947	4.56823
Zm00001d041951	0.523711	2.1201	1.70523	0.705722	0.868691	1.43975	1.1062	1.39078	1.041	0.494406	0.933465	1.71606
Zm00001d042272	1.9281	5.18157	2.44066	3.16119	2.81711	2.22283	2.20173	3.56684	3.20257	1.95787	3.59146	4.00115
Zm00001d042337	0.661311	4.85159	3.08987	1.1635	1.47208	1.99058	0.611319	1.58757	1.70642	0.578843	1.22873	5.25214
diphosphocytidyl_methyl_erythritol_synthase1	0.902281	3.29371	2.18021	0.98231	1.67311	1.23833	1.00595	1.23555	2.09914	1.01267	0.934971	5.41177
Zm00001d042950	16.6735	37.2269	27.1199	16.5767	23.0059	28.6846	13.6126	16.0719	28.3649	13.0779	14.4738	45.0479
Zm00001d042993	0.462737	6.93134	5.53919	0.609386	1.80639	2.83822	0.286354	1.16193	1.87689	0.297951	0.487096	8.55913
Zm00001d043178	8.3078	21.7506	26.0578	9.60106	14.0535	22.583	9.47039	10.2914	13.1158	6.63088	6.99752	16.7168
cytidine_methyl_kinase1	12.3832	38.502	25.2781	14.5518	17.8887	14.7395	10.1611	11.5897	19.6208	8.69568	8.76855	44.8814
Zm00001d043256	0.0654247	0.627921	0.624575	0.537047	0.0988435	0.448932	0.0916453	0.189959	0.49873	0.175226	0.055638	3.36583
Zm00001d043267	3.49287	20.6328	14.9071	12.1855	10.6085	11.8715	4.22509	8.65364	10.0502	4.22644	4.99627	22.136
Zm00001d043480	1.17098	6.87086	3.69019	2.60476	2.82237	2.28519	0.695754	2.22804	2.65156	1.04357	1.11579	7.798
AP2-EREBP-transcription_factor_134	0.35975	1.60686	1.46422	0.740977	0.666346	1.38757	0.220979	0.678738	0.858931	0.343536	0.446368	2.10107
Zm00001d043547	2.29663	7.78226	3.27051	1.31494	0.142857	0.395721	0.455075	0.644453	0.330376	0.6699	0.591724	2.58347
Zm00001d043735	1.46825	4.67909	2.73339	1.32675	1.8583	3.11699	0.425029	1.41454	2.20006	0.553118	0.746669	3.83445
Zm00001d043798	5.27504	23.1916	28.5095	8.25174	9.69407	18.2654	4.00944	7.89624	16.2174	4.75826	6.62964	42.6571
Zm00001d043800	3.25262	11.0532	13.4048	4.22172	3.86856	6.00551	2.75197	3.55083	6.4749	1.88458	1.66742	14.8248
Zm00001d044027	1.80929	29.9425	17.9346	13.2572	2.34814	3.17828	0.675637	10.4943	6.02148	1.63277	2.76666	7.67383
Zm00001d044048	1.33959	3.26376	1.90351	2.36372	1.14763	1.24397	1.56125	1.91817	1.30571	0.950875	0.685184	3.1655
Zm00001d044095	0.090485	1.36491	0.284621	0.319602	0.172807	0.444089	0.175879	0.471718	0.194161	0.5781	0.218367	4.93202
Zm00001d044146	1.79357	7.53974	12.8017	1.52235	4.31083	6.86321	2.26448	5.07332	9.42406	0.573249	0.978273	7.7076
Zm00001d044253	1.75733	12.0344	8.31815	5.66233	5.0061	3.10107	1.66557	2.89202	5.13114	0.717553	1.93407	14.0181
bHLH-transcription_factor_94	0.0941314	0.814763	1.28382	0.0513292	0.191396	0.61928	0.0751966	0.270992	0.315409	0.1016	0.104807	0.914517
Zm00001d044691	1.40254	6.1095	3.40197	2.64399	2.97725	2.69031	1.21358	2.35303	2.92208	0.953081	1.82263	4.38852
GRAS-transcription_factor_72	3.21746	10.4435	6.00521	4.43877	5.56487	5.67594	2.20776	3.80633	5.84885	1.79696	2.76543	8.30893
GRAS-transcription_factor_83	3.41784	9.49822	4.82945	6.78679	7.03258	4.48354	2.7548	4.75171	5.38348	3.09764	4.70179	7.79992
GRAS-transcription_factor_34	8.24583	34.0897	16.801	18.6231	19.5745	11.9078	5.95057	14.4666	16.4876	8.89026	11.0608	32.903
Zm00001d048953	1.37727	5.0222	4.20972	1.58838	1.72634	5.8674	3.19726	3.50041	2.40538	1.08909	3.50229	2.87221
Zm00001d048954	10.2909	36.082	25.8625	15.3751	18.2173	14.6243	9.15807	15.043	18.59	8.5392	11.3802	51.9701
Zm00001d048957	3.91952	8.31123	11.4286	2.72783	5.16796	6.39744	3.01196	5.23996	7.43074	3.16449	3.15981	16.7785
Zm00001d049107	4.44926	26.7866	15.2085	6.26362	7.11186	11.7109	7.43519	8.20145	8.71109	4.55483	7.05335	17.2196
WRKY-transcription_factor_36	0.396053	3.98204	3.44467	1.47341	1.89569	0.764215	0.207045	0.94231	1.42583	0.348168	0.969125	4.92922
Zm00001d049273	14.4775	46.74	34.8597	21.1081	21.6507	21.755	16.1484	19.2226	26.1432	14.0454	13.0838	44.8266
Zm00001d049286	0.620206	4.4	5.85842	0.878626	2.10709	2.47085	0.289899	0.938143	2.1513	0.302532	0.679139	5.95573
Zm00001d049362	4.65577	10.7759	5.99577	8.40279	8.22753	5.51391	3.08389	5.51042	5.43957	3.21763	5.45288	9.37331
Zm00001d049418	0.132082	1.49682	1.73139	0.160304	0.624738	0.389442	0.0718516	0.484928	0.530826	0.0952726	0.096717	3.30979
Zm00001d049419	0.112037	1.49561	1.74866	0.160931	0.502372	0.396295	0.01	0.474768	0.312613	0.0291322	0.150069	2.94868
Zm00001d049420	0.279161	3.59555	4.32123	0.350551	0.471187	0.821002	0.187391	1.07097	1.22824	0.0717562	0.123195	5.92612
Zm00001d049436	0.128539	13.6561	8.31754	1.41974	0.762387	0.640162	0.149313	1.75853	1.16374	0.146897	0.262725	7.7372
Zm00001d049437	0.0440819	2.54099	1.92057	0.244595	0.546983	0.183756	0.0306256	0.672411	0.298869	0.0871971	0.179421	3.20286
Zm00001d049438	0.0979696	3.17993	4.51334	0.38148	0.993592	0.781929	0.0204687	0.653648	0.720173	0.0814836	0.2033	5.05916
Zm00001d050097	0.196033	1.60172	0.524976	0.0624348	0.37724	0.547913	0.0303563	0.0928215	0.338542	0.0575206	0.0800431	1.62873
bri1-like_receptor_kinase3	1.55635	4.33669	2.6587	3.05049	1.59186	1.79908	1.26185	2.23945	2.72812	1.37865	1.47238	5.42799
Zm00001d050224	0.635286	5.39347	4.52987	1.65455	1.15364	2.2516	0.560351	1.17781	1.56691	0.586758	0.439468	5.83366
WRKY-transcription_factor_97	0.332051	1.15005	0.901038	1.24345	0.898372	0.995043	0.130783	0.386022	0.995934	0.168922	0.650262	1.63392
Zm00001d050302	0.283471	4.9687	4.62497	1.68762	1.71949	0.424308	0.2076	0.953704	1.37259	0.538649	1.14625	7.85837
Zm00001d050671	1.38716	8.19117	2.99626	1.03103	1.28289	2.97377	0.372618	1.64817	2.89064	0.41678	1.05471	6.34537
Zm00001d050672	1.20302	7.25579	2.68627	0.955401	1.13606	2.73965	0.345757	1.48388	2.47784	0.386648	0.977321	5.62361
Zm00001d050965	9.1072	17.0449	13.7683	9.4818	12.1997	13.8467	8.60698	6.86942	11.6621	6.45979	6.66728	20.6862
Zm00001d051553	2.1498	8.56648	3.71691	2.08705	5.10732	3.36976	3.28612	5.41886	4.62923	2.94402	4.65708	8.80642
Zm00001d051561	3.78059	9.79268	5.30688	5.77059	7.12936	4.89991	3.34487	5.50807	5.38541	2.87745	4.81617	6.79508
Zm00001d052170	1.3588	4.00788	2.08171	1.68361	1.88112	1.84574	1.06224	1.54023	1.46892	0.832552	1.46505	3.43507
Zm00001d052243	0.0526461	18.5101	5.76775	0.263903	0.0485244	0.0790049	0.0186028	0.784443	0.589575	0.0272115	0.069682	3.75571
major_facilitator_superfamily_defense2	2.16495	9.52564	6.98609	5.03798	5.41644	5.69925	1.87219	4.01426	6.23936	2.36646	3.80089	10.0816
Zm00001d052794	5.59299	18.0534	13.0283	13.7045	6.6907	6.77599	4.92717	6.03223	6.95513	4.73416	3.04414	24.869
Zm00001d052795	16.5011	59.3881	42.0481	45.6742	21.4116	21.1618	13.8113	18.5459	21.0003	13.2137	8.24508	84.3994
Zm00001d052813	0.153126	0.986265	0.727368	0.459083	0.39521	0.439902	0.0958612	0.547169	0.938438	0.115	0.0636956	1.57984
Zm00001d052927	0.782631	2.74129	3.50444	1.50839	1.61841	1.59823	0.418524	0.830922	2.85901	0.5967	0.501929	6.93567
Zm00001d053172	9.18949	20.758	23.5336	5.95272	7.62314	14.0256	6.14985	7.00685	12.9718	4.8293	3.26712	26.5712
Zm00001d053522	9.68026	20.7063	11.5064	13.1724	12.9677	9.16156	7.2882	12.8913	13.8016	8.02237	11.5971	17.5177
Zm00001d053544	2.28457	5.6537	5.80497	2.35252	2.10607	2.20271	1.61982	1.81931	2.39722	1.57867	1.52655	3.58148
Zm00001d053639	0.415732	2.0796	2.0624	0.20022	0.707073	0.518068	0.537482	0.752045	0.987594	0.14042	0.554931	1.97004
Zm00001d053695	1.27239	3.21941	3.056	2.48788	1.82337	1.91934	0.806494	1.59821	2.00558	0.888889	1.10403	4.22458
Zm00001d053778	18.5322	54.2588	30.4953	33.9516	29.7662	26.5442	15.5032	26.4012	28.4571	16.7145	18.0783	52.1603
Zm00001d053781	0.341679	3.84544	1.22751	1.46495	1.25029	1.59357	0.199396	0.698845	1.33257	0.340234	1.05209	5.2972
Zm00001d053887	7.31273	17.4329	13.7828	14.414	12.5389	8.86294	6.69314	12.1937	13.5552	6.93687	8.04279	19.7978
Zm00001d012850	0.366048	3.24003	2.42263	0.513282	0.893366	0.917397	0.468799	0.720829	1.0098	0.223722	0.140972	2.891
Zm00001d012909	0.468891	1.88458	2.20166	1.60435	0.651091	0.817457	0.637157	1.56111	1.00453	0.389251	0.626248	2.21258
aldehyde_oxidase2	2.14382	8.81627	9.90965	1.13817	1.84446	2.73176	4.68316	4.59812	5.05226	0.873839	0.613003	9.81441
Zm00001d013212	0.0901331	0.955457	0.929765	0.01	0.0778574	0.0758968	0.0572181	0.0513049	0.211921	0.0246296	0.01	1.07858
Zm00001d014650	0.455945	2.64046	2.27192	0.742578	0.791231	0.679447	0.654992	1.17391	1.53569	0.416987	0.447258	2.65735
Zm00001d014664	1.54235	2.82541	2.47574	1.88773	1.52576	1.38257	1.98326	2.64993	2.43244	1.88821	2.15035	3.75934
Zm00001d014780	15.7741	30.35	19.6361	20.5743	25.222	21.2382	12.708	18.8521	23.6292	10.4972	17.0358	32.2346
Zm00001d015012	4.04928	8.46377	4.987	4.43665	5.53305	4.98675	2.46702	3.5748	5.23208	2.70029	4.35333	8.31404
Zm00001d015397	1.32217	13.5865	5.88184	3.37622	3.03499	2.0419	0.853289	3.8719	4.41529	1.19092	1.59016	11.2271
Zm00001d015616	0.120712	0.858851	0.823095	0.16416	0.488371	0.376017	0.151541	0.39696	0.397226	0.124337	0.0479362	4.88804
Zm00001d015798	1.87954	11.3651	9.95638	7.18812	11.234	6.02419	2.03463	3.58432	6.50173	2.58353	3.1766	14.7482
citrate_synthase1	17.5572	46.3463	26.1507	21.9076	26.4554	23.2542	11.2543	19.8577	22.6714	13.0405	14.0926	45.0324
Zm00001d016009	0.265297	1.18961	6.83837	0.616988	1.07919	3.39881	0.289698	0.732664	2.99408	0.12958	0.305108	6.668
Zm00001d016013	2.94479	11.2599	8.27019	8.26701	5.28803	6.39095	2.18644	3.70434	5.78768	1.96612	1.41873	12.7543
Zm00001d016225	5.69469	21.5956	11.0867	7.61054	8.11812	8.42482	4.03721	7.72299	8.23064	4.95018	5.77341	17.543
Zm00001d016379	0.886825	5.12311	5.29358	1.55458	2.79813	2.39994	0.484137	0.708788	1.63017	0.318166	0.464974	5.25401
Zm00001d016438	3.72595	11.5095	3.29396	6.77333	6.20131	4.03985	2.60909	5.11814	5.0964	2.45767	5.10265	9.64339
Zm00001d016550	31.5483	62.3981	71.0658	37.4748	43.8158	42.0129	20.7253	25.5636	38.5041	22.6984	22.3177	73.1654
Zm00001d016963	5.34105	10.2776	7.72285	6.86951	9.16005	6.24178	3.98231	3.7924	2.89651	5.65645	6.60976	10.7962
Zm00001d017119	33.9887	66.3887	74.3261	34.9857	69.2513	61.6974	20.1609	37.4266	63.1147	17.3044	29.1917	52.8813
MYB-transcription_factor_41	0.355892	2.92559	2.02822	0.210457	0.714494	0.517306	0.162669	0.845035	0.753954	0.199971	0.921419	1.92821
yellow_stripe1	0.248796	1.0515	0.963686	0.0924889	0.222335	0.278527	0.0745619	0.191598	0.376563	0.173145	0.0732863	1.69668
Zm00001d017557	5.00127	16.5837	11.7821	22.0881	6.69118	3.03658	5.16079	12.4287	11.7552	5.83691	9.34202	23.1574
methyl_erythritol_cyclodiphosphate_synthase2	2.62124	11.0516	6.91757	2.42388	3.01708	3.38396	2.27343	2.46768	5.27747	2.08812	1.60503	14.3805
Zm00001d017613	6.92486	20.0467	24.9663	10.7604	11.2011	12.3657	5.79905	8.06272	16.2149	5.88325	6.44335	29.7789
Zm00001d017649	2.62295	9.36666	6.50254	6.05013	8.03081	5.28304	2.97629	3.80564	4.98631	2.85048	4.45411	9.43259
Zm00001d017851	3.33856	25.4263	8.51387	5.67137	15.6972	4.44657	1.43424	3.60628	7.0777	1.83428	3.87806	22.417
Zm00001d017918	0.0674983	0.537144	0.355294	0.100569	0.188402	0.138257	0.0514113	0.0729961	0.171194	0.0334319	0.0799712	0.747247
glutamine_synthetase4	120.426	271.389	259.324	92.0877	141.809	212.533	63.5895	105.013	140.978	84.3283	112.077	200.316
Zm00001d017983	4.00528	8.98058	8.6435	7.00522	4.65648	5.28431	3.2024	3.67082	5.01451	2.90468	3.02481	9.1429
Zm00001d018064	0.0318554	18.3703	3.17126	1.07636	0.392584	0.094788	0.0349236	1.64286	1.55374	0.0673713	0.0500115	11.5896
Zm00001d018072	3.77338	7.35219	6.01537	5.19504	4.17543	4.84719	2.85825	3.35188	2.8074	2.64399	2.71237	5.83391
Zm00001d018088	0.611265	3.16074	2.11602	0.343847	0.559552	1.15791	0.375892	0.473627	0.469823	0.244635	0.34208	2.68768
Zm00001d018203	0.536134	11.1964	7.12345	0.532878	0.214322	0.158972	0.405784	0.773751	0.435864	0.328903	0.0563266	6.31318
Zm00001d034991	1.43725	3.30465	3.14981	2.06389	2.18903	2.22883	0.886871	1.52602	1.43941	0.767004	0.845281	2.92068
adenylate_kinase1	7.58163	14.4398	17.1491	8.94468	9.0948	9.69045	7.9211	8.61249	9.78015	7.06966	7.03073	23.5425
Zm00001d035057	0.914122	2.86732	1.67376	5.14265	9.45795	5.00471	0.730299	1.03825	1.97626	0.8096	1.29272	2.86299
Zm00001d035162	0.830787	19.3476	4.10799	3.07204	1.05663	0.389046	0.242334	2.67569	2.00965	1.16173	0.396235	25.6268
WRKY-transcription_factor_62	3.81793	14.4447	7.6987	7.74559	5.7961	5.8496	2.91072	5.38789	5.33366	3.49098	3.37752	12.4574
Zm00001d035383	1.3212	3.51832	3.4773	1.85015	1.83617	1.43232	1.02621	0.730535	1.06802	0.896405	0.738805	4.64281
Zm00001d035401	3.78241	13.4694	15.3039	4.0917	4.62075	10.719	2.97543	2.70638	5.27995	2.2114	1.78565	18.1475
low_temperature-induced_protein15	16.3314	41.8369	22.3514	29.6106	21.293	19.8032	14.9185	21.0076	15.7658	13.9619	25.0396	31.3462
Zm00001d035652	0.166415	1.65695	1.87788	0.230719	0.393257	0.585524	0.158632	0.348298	0.46682	0.166491	0.274029	2.20222
Zm00001d036475	21.0498	47.863	46.3853	15.3117	17.1666	21.8691	21.0408	22.2803	29.3267	15.2939	13.0657	62.736
G2-like-transcription_factor_31	1.26507	23.4903	11.2416	2.84476	6.50017	5.27244	1.76105	5.72971	8.73479	1.75731	2.56515	15.8686
Zm00001d036761	0.537426	4.34141	1.09141	0.698246	0.679036	0.786045	0.29802	0.63689	0.954578	0.3295	0.536371	2.07367
Zm00001d036927	0.36465	0.875952	1.3991	0.511645	1.09806	1.19236	0.718496	0.688817	1.01814	0.421979	0.647712	3.66042
Zm00001d037052	5.52045	18.9305	13.6453	11.7825	9.19707	9.88288	5.15712	7.7888	7.89044	5.82912	8.64604	15.6822
Zm00001d037198	0.379383	0.751284	1.5226	0.399331	0.812465	0.550686	0.300244	0.461037	0.809576	0.437476	0.383993	1.24801
Zm00001d037215	15.3936	28.1549	19.0057	12.0427	32.9497	24.9959	8.21771	18.2699	22.0747	10.0838	19.3848	38.0385
Zm00001d037354	23.8315	54.0412	34.4926	29.8825	43.1539	26.9017	19.7666	29.0276	32.1472	16.9023	30.1033	59.8128
Zm00001d037385	1.65653	5.68046	6.87628	3.07512	4.08862	4.58555	1.48198	2.40281	5.25726	1.89416	1.09425	11.8825
WRKY-transcription_factor_125	15.6632	145.893	72.768	59.8169	40.8854	32.409	14.0486	22.677	39.32	13.266	16.434	144.037
Zm00001d037715	0.420565	42.6971	11.3461	8.61309	5.25697	1.54591	0.01	3.22716	6.51841	0.435256	1.3318	46.8416
bHLH-transcription_factor_124	0.316626	4.3181	2.05737	1.71264	2.49327	1.64454	0.141124	0.506036	0.923014	1.01886	1.05753	11.425
Zm00001d037797	2.19302	20.1679	9.18699	8.45159	1.17912	2.70524	1.93336	6.77105	4.48704	2.62984	1.23524	21.2006
Zm00001d037852	2.17466	5.01917	3.64527	2.30375	2.60767	2.08688	2.41887	2.40076	3.47378	1.72249	1.91722	7.76851
Zm00001d037858	9.71538	22.3033	14.5423	18.7817	17.2189	10.9316	7.81591	14.6674	13.5769	8.54103	11.6698	19.9357
Zm00001d037872	0.662522	1.54149	1.47117	0.803991	0.980892	0.842649	0.844129	0.855411	0.866193	0.694975	0.700011	4.58228
Zm00001d038064	0.717414	3.14732	2.24514	0.52695	0.779307	1.35893	0.297271	0.875067	1.67831	0.339598	0.638766	3.07349
Zm00001d038280	10.6263	25.6329	17.0855	25.9947	19.9169	16.1006	12.0374	14.9631	15.5237	9.00052	12.8617	24.8233
Zm00001d038316	0.154559	2.75134	3.23241	1.08047	1.17228	1.48907	0.102049	0.336436	0.737986	0.0661899	0.291454	6.29618
Zm00001d038377	2.67888	5.20365	3.87155	3.03372	5.14765	4.10912	2.34972	2.72263	4.00315	1.93466	2.58214	4.54042
Zm00001d038412	0.5641	2.32787	1.40854	1.19434	1.14123	1.12864	0.78568	1.4243	1.02736	0.668346	1.19577	2.39511
Zm00001d038432	3.22674	5.98469	4.37906	5.67587	4.84764	3.52695	3.16941	3.59966	3.84605	3.21433	3.4203	6.82233
Zm00001d038452	9.12032	19.3424	13.7285	19.5483	13.3242	10.8132	9.44583	17.7218	14.5117	12.1294	14.5484	26.8925
Zm00001d038522	2.63888	13.7193	6.10711	5.47049	3.43705	2.90888	3.37894	5.36205	3.76441	3.58628	3.47744	13.1699
Zm00001d038576	7.95133	27.7885	14.1421	13.2203	17.8199	14.4533	5.91942	9.1003	12.0716	6.20456	8.49673	19.6515
Zm00001d038764	1.27647	17.0783	16.7967	8.86173	25.9839	16.1656	7.19019	8.73428	12.3906	3.04831	2.85098	28.7993
Zm00001d038820	0.831403	5.36751	2.33336	5.71228	7.42209	7.06357	1.01504	0.830672	1.48716	1.24995	1.41755	5.1051
monosaccharide_transporter1	0.720794	13.0781	4.79781	3.48204	3.14255	1.95506	0.717399	2.62126	2.59178	1.90395	1.32282	17.4359
Zm00001d018681	0.137536	2.66687	1.07699	0.219754	0.216908	0.229851	0.0461273	0.276513	0.869046	0.0694008	0.170193	3.02283
Zm00001d018685	0.147592	0.808288	1.11081	0.11058	0.491162	0.565453	0.278489	0.348633	1.10889	0.164287	0.105919	2.45611
Zm00001d018700	0.0678504	0.868665	0.882134	0.533154	0.515369	0.316013	0.0285862	0.200128	0.664037	0.0426861	0.173852	1.96837
Zm00001d018701	0.12928	1.88897	2.14356	0.29504	1.11316	0.492528	0.108451	0.385369	1.34411	0.078198	0.255428	3.94212
Zm00001d018794	23.815	48.7394	33.8261	20.6682	21.4924	24.2743	21.4035	17.1371	41.7121	19.9989	14.3046	74.7521
Zm00001d018927	4.55133	12.0623	6.75802	5.39213	6.19133	5.02746	3.88511	7.05396	6.59829	3.8503	5.12318	11.0214
tryptophan_synthase_alpha_subunit1	13.8386	42.6668	29.9247	20.9619	18.5063	17.966	12.9736	21.0945	19.4819	13.3887	12.1197	37.3006
Zm00001d018983	2.11723	5.89176	3.50249	7.62122	7.58258	3.91723	2.81949	3.68789	2.63536	2.21578	3.40523	6.43737
Zm00001d019411	1.71759	10.8799	5.40078	1.35269	2.98369	3.72768	1.0428	2.83652	4.73438	0.541364	0.19645	6.07126
Zm00001d019432	2.10353	5.28439	3.28602	3.06567	3.61039	3.12851	1.36505	2.42307	3.17166	2.95701	4.7056	6.17638
MYB-transcription_factor_153	3.59184	10.0214	9.34585	5.96067	4.5642	8.61523	3.86022	2.94806	4.73442	3.83123	4.48536	8.10187
Zm00001d019752	0.877883	1.71072	2.35197	1.13845	1.2332	1.85953	0.536971	0.683435	1.58565	0.527739	0.439358	3.84443
Zm00001d020006	0.382959	4.30635	2.11478	0.19309	1.45412	1.42163	0.362453	0.145244	1.79926	0.105166	0.111478	1.33275
Zm00001d020260	0.265002	0.838011	0.546621	0.188452	0.498157	0.603575	0.288001	0.413342	0.256286	0.248376	0.500115	5.85034
Zm00001d020339	1.9557	4.96067	4.39268	4.57924	3.76502	3.80635	2.03728	1.2613	2.06189	1.22558	1.31182	3.14586
Zm00001d020463	5.86263	24.0437	9.31801	7.2302	13.524	9.43806	5.18815	9.7628	10.4533	4.75354	9.50319	15.1064
Zm00001d020552	1.90226	9.37933	4.68866	13.6126	4.72424	3.75589	1.58054	2.3191	3.7229	1.08799	1.52278	8.15331
glossy1	0.846573	3.47008	3.01275	0.820979	1.65445	2.42367	0.817803	0.427094	0.763687	0.286526	0.583003	1.1087
Zm00001d020652	0.0621379	14.8802	2.40955	0.552593	0.375654	0.085725	0.0313532	0.522117	0.870318	0.172377	0.0725465	7.07597
Zm00001d020694	4.24095	8.32057	7.23855	5.7781	6.04836	5.78436	6.05047	9.21321	7.98328	5.97813	7.16582	13.8506
Zm00001d020703	0.449424	4.2389	3.15109	1.23828	1.03516	0.810531	0.371264	1.03283	1.02511	0.475063	0.722061	3.72318
glutathione_transferase23	2.2403	9.35608	13.0535	4.86105	4.13787	3.60115	2.69596	7.44745	10.2789	2.37293	3.51438	16.4361
Zm00001d020936	0.547807	1.30348	0.721584	0.449223	1.3522	1.0415	0.75181	0.588715	0.990719	0.0655552	0.0455869	0.607812
Zm00001d021119	4.60246	38.0455	52.8677	7.03025	3.27363	4.99075	2.95184	8.60163	17.0724	4.06124	1.73361	55.1769
Zm00001d021250	0.93578	2.47579	1.09955	1.72071	1.66907	0.693601	0.652382	1.33882	0.749016	0.676916	1.24667	2.31629
Zm00001d021303	0.956459	2.95434	1.5996	1.34361	0.679258	1.06926	1.37808	1.57239	1.34747	0.833156	0.487476	2.74728
Zm00001d021392	19.7006	52.3705	29.1645	15.6007	26.2612	29.0304	11.1564	16.825	21.5251	12.9284	14.4425	36.6256
Zm00001d021680	3.89177	15.2324	10.3813	4.10023	2.72867	1.91875	2.1234	4.62461	4.64877	2.52136	1.69785	24.4131
Zm00001d021683	0.199075	0.813747	0.330324	1.99247	1.23438	1.05195	0.121009	0.106449	0.756754	0.0897734	0.0530091	1.04862
Zm00001d021699	0.724506	5.412	5.3151	0.632602	1.12702	0.821748	0.121819	0.739626	0.572232	0.601619	0.659599	6.03494
Zm00001d021788	32.2037	80.8209	57.7104	30.4546	53.9247	48.9283	23.5433	27.3299	42.4935	21.9596	15.5329	72.9659
Zm00001d021842	11.9291	22.4664	17.4771	11.5656	15.0719	14.5927	9.01533	14.4049	15.2311	10.5779	12.8704	25.0927
Zm00001d021949	0.933225	12.2896	3.06907	4.41949	0.890507	0.950868	0.888973	4.11786	1.99086	1.42065	1.14706	7.53504
Zm00001d021955	13.7693	50	19.5135	36.3762	31.2151	19.8147	9.94165	17.6201	18.2844	8.88972	15.3804	29.7047
Zm00001d021959	0.0439476	3.00175	2.13645	0.211631	0.242787	0.351112	0.0256091	0.183906	0.563717	0.107381	0.205921	3.24966
Zm00001d022509	6.67732	31.6185	13.1966	2.14037	4.45359	4.5762	2.36005	3.36793	6.86745	2.43705	2.50195	13.4843
bZIP-transcription_factor_54	9.37058	22.0056	14.7362	18.2817	15.6839	12.8113	8.8239	16.8936	16.4898	8.81489	12.6939	21.7868
Zm00001d022600	2.18921	7.36715	8.03082	3.07232	4.23781	6.04212	2.79352	3.95115	5.42855	2.24936	2.36867	8.71485
SBP-transcription_factor_9	7.91478	16.7551	12.3483	8.03505	12.9612	11.7065	6.98891	9.63491	12.886	7.61533	9.46351	17.2284
Aux/IAA-transcription_factor_34	1.00825	2.48754	2.29817	1.08658	0.900407	1.65272	1.59151	1.0971	2.09561	1.09168	0.740989	3.29071
Zm00001d008244	13.5546	33.3527	14.6474	12.1621	18.7867	16.2963	8.96921	12.3967	14.4565	8.6017	11.7283	23.0689
Zm00001d008250	1.15777	3.3012	3.68191	2.14915	1.38835	1.7036	0.883984	1.02094	1.31704	0.706961	0.796147	3.17832
CNR5	5.52387	11.9695	6.69649	7.07702	8.577	6.45368	4.38286	6.3236	7.40064	4.23593	5.76773	11.5867
NAC-transcription_factor_97	0.652143	1.20288	1.53466	0.997801	1.11635	0.996894	0.608232	0.796828	1.36485	0.365888	0.753916	2.31763
Zm00001d008465	9.28965	21.0097	24.604	9.60448	8.96909	7.57958	3.20225	9.45863	10.3794	8.2937	20.3951	66.4711
Zm00001d008488	4.8452	9.52504	10.6105	5.79603	4.4486	4.75097	2.07051	4.64607	5.9027	2.85484	5.42364	19.2509
Ser/Thr_receptor-like_kinase1	3.34357	7.04848	7.93007	15.2177	12.3133	11.2509	4.32635	13.153	15.1614	2.44779	7.54668	22.5123
Zm00001d008746	0.177534	0.942667	0.733281	0.712539	0.366234	0.466334	0.135028	0.350642	0.341439	0.138392	0.0997388	1.14527
Zm00001d008891	0.37585	3.10075	1.96928	4.67747	3.85694	2.9155	1.85183	2.87781	3.59925	0.437098	0.649868	3.63604
Zm00001d008901	2.14559	4.06715	2.90147	3.41788	4.19834	2.74735	2.7679	2.94727	2.11488	1.75775	2.96841	6.54888
Zm00001d008925	0.848669	3.46366	4.98595	1.90435	1.91925	2.76999	1.85516	2.90818	2.93831	0.700975	0.670761	6.90972
Zm00001d009186	0.317861	0.869723	1.28816	0.418519	0.741288	0.82802	0.337758	0.40078	0.564476	0.16364	0.353249	2.37636
pathogenesis-related_protein1	1.16711	27.9325	118.596	4.6064	2.06291	11.6896	2.27669	4.51141	26.7651	1.95048	3.21979	96.8034
WRKY-transcription_factor_34	8.85194	87.6474	38.1204	38.9614	45.5461	24.5519	7.87879	21.3558	36.863	6.87301	14.3102	69.8571
Zm00001d010197	0.46242	1.12708	0.800746	0.584705	0.706659	0.556474	0.385583	0.542933	0.911827	0.333392	0.37733	1.25876
Zm00001d010448	8.63798	32.6689	15.4595	17.6116	17.7119	13.9072	9.71547	12.1235	17.0415	9.41475	8.53993	37.0177
Zm00001d010635	8.20916	18.079	14.3265	13.7222	16.1376	10.8315	7.65951	13.0892	10.5672	6.98494	12.3072	18.9809
Zm00001d010649	21.1387	42.1029	40.6215	15.013	37.2357	20.7572	7.66772	12.941	22.1184	11.9049	9.7147	40.9181
Zm00001d010828	0.332895	3.46792	0.946268	0.791984	0.492941	0.441614	0.317362	0.619638	0.856701	0.371567	0.322861	1.86351
Zm00001d010838	4.17771	9.52199	9.31373	5.95089	7.56417	6.87338	2.63453	4.37721	5.68653	3.29988	3.8032	11.0272
glutathione_transferase15	0.823561	8.04451	5.24097	1.5793	1.60993	2.10284	0.445723	2.51757	3.29218	0.926743	0.671546	8.27507
Zm00001d010945	0.624219	2.59373	2.25168	0.971188	1.04282	0.775755	0.593917	0.833434	1.27009	0.344517	0.557332	3.68075
C3H-transcription_factor_37	0.211132	1.19124	0.709465	1.20813	0.750238	0.350662	0.185775	0.341133	0.773837	0.131673	0.297648	0.866031
WRKY-transcription_factor_84	0.108535	7.36879	3.5001	0.639806	0.0943437	0.138322	0.129154	0.774517	1.25433	0.0857504	0.0300869	4.66664
Zm00001d011319	0.142921	0.380287	0.468954	0.07916	0.106419	0.10393	0.162849	0.115182	0.141211	0.0609935	0.0661692	0.388126
Zm00001d011506	0.402077	1.34968	0.78133	0.39441	1.19743	0.809113	0.291504	0.628233	1.22868	0.182818	0.983982	1.36183
Zm00001d011625	4.77379	10.9744	11.0789	7.86858	9.43726	10.4169	3.6452	4.86817	8.84565	3.00132	3.8845	18.8155
Zm00001d011684	11.1604	20.7396	15.0825	14.5771	14.0824	13.3185	10.2871	12.0445	12.0367	8.6297	10.3704	20.3733
Zm00001d011879	51.4296	297.763	112.112	111.491	145.906	102.203	59.0758	91.186	110.079	48.3654	91.8769	231.308
Zm00001d011972	3.5455	7.17046	6.00444	2.55142	3.85993	4.67461	2.17161	5.19431	4.25541	2.64091	3.68055	6.42739
Zm00001d012022	1.04143	3.31028	3.48565	0.930847	1.78156	2.02447	1.09906	1.01838	1.55106	0.399091	1.43709	4.87399
Zm00001d012024	0.0535392	1.90143	2.39411	0.0910624	0.126767	0.195631	0.0810607	0.10106	0.557574	0.0451439	0.0427136	6.82967
Zm00001d012101	13.0077	32.6117	21.2003	15.5961	23.9747	15.834	12.1835	21.862	21.3856	13.6916	20.2803	36.8551
Zm00001d012173	2.5296	5.67305	2.86092	2.87283	4.4506	3.23967	2.24198	2.89641	3.75044	2.34484	3.16275	5.87618
Zm00001d012277	10.3939	37.0473	24.2591	16.2909	19.6189	19.8852	5.23876	9.29664	17.8278	6.50533	7.44125	47.3556
Zm00001d012604	1.04147	4.35467	4.49192	2.41317	1.33159	2.02142	1.08081	1.48326	1.52652	0.763807	1.01096	4.00381
Zm00001d012633	19.3483	74.18	41.9346	32.3674	38.9093	28.0238	14.7217	25.2532	33.0319	14.4518	16.4095	64.4184
Zm00001d044769	17.2848	428.246	69.9552	295.382	110.413	41.9843	15.5416	29.4647	60.4334	23.4035	26.8862	197.757
Zm00001d045102	1.26249	6.7169	3.36407	1.934	2.5795	1.68257	1.0351	1.94064	2.06908	1.33501	1.10489	5.77579
Zm00001d045359	6.73467	14.5579	8.47603	10.1658	8.81751	6.55124	4.51915	10.055	8.045	4.87029	9.18707	24.2714
WRKY-transcription_factor_39	0.24293	22.5365	2.01161	1.35961	0.139867	0.132574	0.0404764	1.61293	0.823883	0.213703	0.15804	6.27106
Zm00001d045756	11.5306	21.4617	14.6679	20.0924	21.0817	13.9162	11.5301	17.1995	15.5801	10.843	15.5615	26.0342
Zm00001d045839	0.147691	0.821262	1.05816	0.20462	0.153162	0.351978	0.0504253	0.0761804	0.43397	0.0578033	0.0366353	1.98228
Zm00001d046004	4.84515	32.3122	18.538	9.94753	9.07055	11.1425	3.77249	9.78246	11.6029	5.05323	3.5803	33.2737
Zm00001d046745	0.268405	1.82165	2.35316	0.81526	1.3638	0.855349	0.154824	0.508026	1.4576	0.167665	0.373175	5.45952
Zm00001d047325	0.741551	2.88847	1.08819	1.36766	1.60907	1.03914	0.372832	0.776444	1.06298	0.747839	1.07107	3.03466
MAP_kinase1	19.5049	45.8395	31.1187	54.7078	46.325	25.2044	10.7987	29.9645	34.8591	17.1358	27.8733	60.5197
Zm00001d047765	5.79274	15.7843	50.4969	15.9763	8.77342	18.588	9.21502	18.9488	18.4025	6.84159	6.828	23.1825
Zm00001d047931	0.876003	4.23934	1.5305	0.698291	1.79927	3.07835	0.795711	1.24874	1.49437	0.552284	1.85139	1.42557
Zm00001d047952	0.586265	1.94564	4.65039	0.919895	1.93184	2.09399	0.405822	0.68832	3.0934	0.298735	0.376892	9.49447
Zm00001d047981	0.339721	2.36998	2.43054	0.0739475	0.172611	0.637206	0.178147	0.18859	0.451453	0.0933938	0.0575573	0.764596
Zm00001d048327	0.703224	3.9928	3.08512	1.58314	2.2013	2.36532	0.649746	1.42691	1.92035	0.694112	1.21812	7.7846
Zm00001d048499	0.425339	2.23043	3.0206	0.723618	0.925725	1.35136	1.26099	1.11279	1.38284	0.97378	1.01397	9.2001
Zm00001d048533	5.85756	15.2781	9.46023	29.8407	16.6151	8.1372	6.6723	8.40174	7.84888	3.08856	9.76226	13.7048
Zm00001d000438	0.534235	4.42622	2.38133	1.11451	2.57902	1.59674	0.430893	1.73932	1.82242	0.390998	2.38119	3.69585
Zm00001d000403	33.8054	66.1052	43.5387	44.6359	43.3206	31.1592	20.5774	37.7728	33.3834	22.5379	31.3654	56.3623
Zm00001d000914	0.0874904	0.822368	1.36708	0.0173651	0.01	0.01	0.0155527	0.01	0.01	0.0760596	0.19496	1.49469
Zm00001d008131	15.8416	87.0418	33.6907	35.5467	44.1405	31.4154	17.7918	26.9713	32.3157	13.5812	27.4922	71.5532
Zm00001d027593	1.82386	2.95086	5.29415	5.33206	2.82161	3.05685	2.08241	3.03271	1.56049	1.6097	2.44527	4.01836
Zm00001d029290	1.01153	1.55741	7.75987	0.293542	0.605513	2.33007	1.69013	1.96538	1.9561	0.50553	0.119953	4.53883
nucleoredoxin1	107.175	222.14	330.165	170.329	115.553	232.89	98.7849	100.351	154.032	90.6342	72.3923	630.879
Zm00001d029558	6.69147	22.9341	214.717	16.9138	13.8419	28.1469	4.78421	9.14999	55.1996	3.83925	4.16793	49.1864
Zm00001d031366	0.411957	0.333427	1.98222	0.0977258	0.164133	0.831894	0.58185	0.292603	1.5877	0.285016	0.133358	3.08045
Zm00001d032402	4.93759	7.71007	9.20608	6.24247	6.22137	6.93638	4.5878	4.55772	5.71647	4.23959	4.12168	8.47563
Zm00001d032906	0.133048	0.770876	1.7891	0.319395	0.238562	0.55345	0.07212	0.148922	0.705743	0.0328884	0.01	1.60327
MYB-transcription_factor_80	1.70902	1.39993	3.89942	1.39792	1.48485	1.66104	2.64287	1.58809	1.51984	1.37104	1.23586	5.55838
phospholipid_transfer_protein_homolog1	129.993	196.158	249.568	52.9615	70.5387	121.255	46.0409	58.8098	45.3269	81.0233	249.923	228.112
Zm00001d023768	1.46761	5.68293	86.5221	1.05554	1.18069	8.9969	0.68998	0.82648	6.03271	0.498692	0.1465	53.5595
Zm00001d023769	0.316619	0.983934	15.0614	0.19397	0.222418	0.813528	0.0750381	0.0664284	0.797777	0.069552	0.0231569	10.3086
CCAAT-HAP5-transcription_factor_55	11.5149	15.0856	25.4502	14.4031	15.7366	15.298	8.69441	9.20517	15.3972	7.32333	6.94092	21.7718
Zm00001d025171	12.5161	21.7443	25.0286	21.5682	22.198	19.6255	10.9106	17.4311	20.8599	11.0419	12.8207	40.1229
Zm00001d026041	0.287504	0.625473	2.58239	0.63443	0.349872	0.53487	0.252602	0.270838	0.527978	0.195213	0.108963	3.91791
Zm00001d026572	3.08644	6.73397	12.6096	6.83866	5.9667	6.5247	2.3274	4.69366	5.85501	2.08223	3.6625	24.1885
Zm00001d002128	4.2599	4.76647	12.1944	1.59642	1.45735	5.05922	1.945	1.85498	2.47292	1.05925	1.48875	5.40596
Zm00001d003019	0.277065	0.158847	0.718783	0.233478	0.31071	0.770403	0.295559	0.159478	0.476807	0.180256	0.174101	0.740697
Zm00001d003021	2.38773	1.74557	6.4771	2.28164	3.02532	7.38323	2.06025	1.36579	4.83277	1.57247	1.35669	8.45237
Zm00001d003023	2.03931	1.61545	5.82771	1.66779	2.90805	6.23591	2.13137	1.29995	4.19008	1.20266	1.27405	6.52029
Zm00001d003774	1.35676	1.46753	2.9151	1.28232	2.09907	1.77459	1.11826	0.716282	2.18233	0.752198	0.7434	2.73953
Zm00001d005315	12.9733	23.3871	37.4639	7.32319	19.794	28.3383	8.45039	9.09221	18.4013	5.92206	6.99195	26.2566
Zm00001d005998	2.82247	4.60966	6.80645	4.91437	5.14922	4.68774	2.60939	4.49336	5.93078	2.23061	4.02787	7.97668
Zm00001d006368	5.60414	9.96975	14.2022	7.07011	6.31868	10.4061	4.71127	4.70066	8.87918	5.32172	3.9173	12.1147
Zm00001d006536	0.356688	0.940722	5.51952	0.678407	0.558355	4.174	0.350438	0.301773	1.99502	0.450226	0.655764	9.89084
Zm00001d007208	0.222703	0.46297	1.03228	0.220769	0.457783	0.742588	0.0853674	0.158063	0.351299	0.0832498	0.132324	1.44056
csu32a	5.74139	9.20334	11.5612	4.5059	6.64815	10.4286	8.34024	8.86573	7.06941	3.89139	6.2629	9.96286
Zm00001d041709	0.241375	0.427006	1.00557	0.326514	0.346674	0.425728	0.222886	0.302612	0.259714	0.142335	0.150581	0.675993
Zm00001d041922	0.189955	0.207018	3.39216	0.716638	1.51506	5.74731	0.01	0.01	7.12006	0.01	0.0380807	11.0019
Zm00001d042293	0.0915208	0.11416	0.670575	0.0888297	0.135365	0.304324	0.223114	0.0691165	0.252523	0.0715786	0.0900494	0.921139
Zm00001d042371	2.29412	3.48583	5.38875	1.78169	0.682815	4.42903	1.1756	1.11488	3.4214	0.949524	0.965252	19.0947
Zm00001d042868	1.3765	3.31435	6.46777	3.03091	0.760072	0.642282	2.4601	2.31388	5.40672	1.45313	1.41749	5.97987
Zm00001d043517	26.4736	47.3436	65.4252	26.8603	31.5868	38.6657	31.6589	30.9008	39.609	26.6369	30.9884	65.7486
Zm00001d048923	2.45479	4.4157	5.97571	4.25573	3.40102	4.52067	3.21413	3.16554	3.81288	1.99981	1.19782	5.7769
Zm00001d051288	4.7071	5.59744	17.2366	1.85038	2.56491	6.48639	3.32837	2.10517	6.20359	1.80751	0.796466	9.28636
Zm00001d052346	2.41464	2.49244	6.61043	2.30834	3.16014	4.48255	2.38204	1.57238	3.97858	1.37872	1.5155	8.28456
Zm00001d053518	5.79534	10.2789	13.1292	4.16763	6.81078	5.8281	5.33979	7.48727	9.58142	1.99087	3.40584	12.1516
Zm00001d053593	108.028	120.507	254.407	53.4351	66.959	107.104	75.4445	67.9122	168.328	43.4646	24.8923	123.809
catalase3	13.6298	21.6562	65.2823	22.2748	19.1745	29.7476	11.9256	14.8648	26.761	12.8114	11.7849	46.3982
bentazon_resistance1	0.440035	1.34979	8.13242	0.675342	2.14409	2.58954	1.00424	1.69839	4.48498	0.408431	0.436373	5.75497
Zm00001d013287	3.99319	5.58892	8.16806	3.54253	3.47322	5.50041	2.53629	2.27629	3.61514	1.74718	2.37245	4.52195
MYB-transcription_factor_37	1.42318	2.63793	3.55476	0.775166	0.368187	1.98891	0.665501	0.666132	1.07301	0.426164	0.0494246	1.99474
Zm00001d015925	1.29709	2.97025	6.20942	0.522312	1.76679	3.6276	0.814201	0.445216	2.72489	0.377068	0.219613	5.22389
Zm00001d016396	1.45254	0.649877	7.41148	1.81599	2.32582	9.0987	1.24306	1.21689	7.40089	0.652526	0.651592	10.3652
Zm00001d016800	4.63749	3.57823	9.98639	5.88459	5.4898	5.22121	5.18571	5.05464	5.04707	3.52593	3.40977	7.92904
Zm00001d018498	24.6567	37.3704	51.6836	29.0037	27.7209	35.3538	21.3616	23.4419	29.0109	17.8765	14.1057	38.2911
Zm00001d034986	2.92347	3.77131	16.4919	2.27481	4.21179	8.70977	2.59324	1.32984	4.15087	1.44095	0.979984	8.14815
Zm00001d035157	1.1813	2.33307	3.66623	2.25525	5.59975	2.65974	0.980665	1.62644	2.25113	1.10054	1.89985	7.81111
Zm00001d035172	0.357673	0.545965	1.32512	0.132992	0.11946	0.565802	0.291458	0.253947	0.491876	0.223298	0.267324	1.11061
Zm00001d035178	4.61185	5.6431	19.2937	19.5736	14.6683	10.1486	3.3795	2.25392	6.85291	1.98621	1.63634	12.5253
Zm00001d035400	58.7894	74.8289	177.236	51.0375	77.2074	124.346	55.6904	38.5634	79.4198	29.5596	32.5535	189.879
Zm00001d038178	0.277522	0.772164	1.42356	0.278214	0.243292	0.54261	0.199813	0.01	0.587795	0.142304	0.112146	4.81522
Zm00001d038648	260.403	269.96	507.419	315.323	372.184	558.248	198.716	246.735	326.673	188.316	242.229	567.157
LBD-transcription_factor_33	3.5504	12.0765	20.8667	2.64088	3.88979	6.59663	2.87167	2.32645	7.27579	1.35603	3.34781	5.96373
Zm00001d038971	1.01676	1.04614	2.61565	1.2124	1.17129	1.87696	0.807238	0.608127	1.22175	0.39914	0.395763	1.99603
Zm00001d019753	0.85884	1.3667	1.69001	0.680935	0.887102	1.62209	0.613875	0.585445	0.80775	0.322874	0.234425	1.98971
Zm00001d020351	0.244136	1.7358	1.97873	0.186573	0.171238	0.691912	0.111637	0.357502	0.57543	0.452034	0.510741	7.8537
Zm00001d022060	0.141355	0.874965	1.59812	0.01	0.0258789	0.0863104	0.623737	0.331517	0.797001	0.112189	0.214979	4.17167
Zm00001d022272	11.1638	8.36741	21.9391	9.10486	9.57854	14.2033	11.1618	10.4788	11.8259	7.31362	7.63532	14.1481
Zm00001d008449	0.700267	1.38424	5.91393	0.234316	0.239995	0.945425	0.0388839	0.0413379	0.822147	0.540317	0.713346	9.96201
Zm00001d008633	0.171225	0.257667	0.61106	2.12508	2.17496	4.50938	0.242456	0.50673	0.401398	1.62085	0.948097	4.48132
pyruvate_decarboxylase2	0.648542	6.74983	4.37317	2.96266	2.46415	2.40941	0.641708	0.689231	0.761186	0.871272	1.1716	6.81367
isocitrate_dehydrogenase1	123.14	153.254	269.486	169.433	127.045	148.468	97.2616	147.75	141.551	80.09	99.559	177.669
bHLH-transcription_factor_171	2.03156	2.0382	4.60715	2.85223	2.0087	3.23495	1.46028	1.37685	2.59106	1.0977	1.42107	2.9136
Zm00001d027020	70.6127	83.8743	175.213	20.8433	25.0088	37.9296	58.1248	47.9984	112.525	16.6572	9.15205	46.3811
Zm00001d027021	65.1992	79.2195	162.064	17.5546	18.4027	26.7178	57.0631	46.067	102.106	11.9283	6.45876	30.6325
Zm00001d032120	0.413292	1.8859	0.381723	3.5472	2.01914	0.843049	0.93112	1.43691	0.839208	0.416811	1.6061	2.13689
NAC-transcription_factor_25	13.0923	47.9516	21.0715	100.407	39.9482	6.86746	8.55213	45.084	21.6444	17.9175	68.5007	56.8372
Zm00001d002410	1.08185	8.13605	1.3269	3.78002	4.50914	1.45936	1.43553	2.03897	1.76443	1.20593	4.49105	5.07025
Zm00001d044300	1.07242	3.62085	1.44439	6.68007	1.7251	1.16131	1.369	1.92853	1.30154	0.852855	2.48512	2.43371
Zm00001d049277	1.48546	4.34386	1.95946	2.4345	4.8332	2.04321	2.41421	4.29912	3.41958	1.27115	5.59416	4.17989
Zm00001d050716	8.04357	19.7305	6.82731	7.91179	10.2073	7.27475	6.7272	12.743	7.84564	7.22215	14.3857	11.3514
Zm00001d016306	0.172757	2.22243	0.601414	1.31421	0.756969	0.515894	0.229947	0.866445	0.524351	0.288108	0.782731	0.999118
Zm00001d018017	2.92699	10.8595	4.62611	9.92814	3.24549	2.29175	3.92209	7.80477	3.48224	3.25002	8.05527	6.57071
Zm00001d038065	0.927592	8.59787	0.971997	4.96733	2.20828	1.27415	3.85092	6.51207	0.569617	1.86899	4.56477	1.53296
AP2-EREBP-transcription_factor_133	0.620898	4.58513	0.767954	1.3999	1.57388	0.540551	0.15313	2.16918	0.851861	0.557132	2.0635	1.03837
Zm00001d019310	1.29975	4.35606	0.46444	0.01	0.01	0.01	0.311038	1.97217	0.314805	0.708639	3.44815	1.22625
Zm00001d009418	5.68391	11.5093	4.65814	15.308	8.27554	5.37145	4.66118	9.87008	6.49037	6.01481	12.3811	9.57275

## Sheet: S2
Table S2. F. verticillioides downregulated and PHYC-dependent differentially expressed genes (DPDGs) with average RPKM for each sample.
Genes	ZC_0	ZC_10	ZC_24	KO_0	KO_10	KO_24	PHYC1_0	PHYC1_10	PHYC1_24	PHYC2_0	PHYC2_10	PHYC2_24
Zm00001d027321	1.21502	0.513317	1.37856	1.03736	0.743721	0.675127	2.42535	2.29742	0.741064	2.02643	2.36486	0.745645
Zm00001d028928	1.54775	0.605939	1.4507	0.911222	1.05727	1.49179	2.57012	1.22968	0.903651	1.3632	0.868425	0.599504
genomes_uncoupled4_homolog	8.46286	3.80428	7.0077	9.37453	6.73284	6.76716	19.1627	12.4842	4.54229	8.28097	7.82026	4.99434
Zm00001d002548	4.21869	1.84555	5.14025	2.31377	2.1365	3.99497	6.70957	4.51704	2.28074	3.25829	3.79278	1.70475
Zm00001d006232	5.11599	1.90792	2.14868	2.65548	4.53735	5.08514	5.44366	3.89854	2.32828	3.73862	5.12183	2.33713
Zm00001d006279	7.48043	0.910645	1.63363	4.36359	8.49824	10.301	16.4639	15.9301	3.4734	10.6253	14.8053	1.55333
Zm00001d006283	4.81937	0.188006	1.18034	0.496166	1.43794	4.93037	3.28546	2.63752	1.00684	2.00502	1.72763	0.965671
Zm00001d048693	6.02234	1.27149	3.98141	3.13319	3.68943	15.0997	18.3317	21.9854	3.61269	7.99223	8.68455	5.01378
Zm00001d051785	5.04553	1.6227	3.98034	4.25826	2.9576	2.24049	12.4635	11.9816	3.17914	7.2476	8.43576	3.15718
MYB-related-transcription_factor_96	1.97593	0.573558	1.04389	0.694475	1.0888	3.73119	4.54378	6.11703	1.25003	2.91245	2.52291	1.48602
Zm00001d018470	4.783	1.65386	4.20051	1.99451	3.21807	3.36714	9.24735	8.16813	4.01175	6.77091	4.77861	4.21882
Zm00001d036423	3.09118	1.2279	0.826128	0.878834	0.897747	1.25951	3.24828	1.89534	0.91606	1.70622	1.27855	0.927849
photosystem_I_reaction_center6	4.0815	0.934174	2.74141	1.00623	0.734021	1.91305	16.7881	16.9199	3.13821	7.95837	16.9555	5.32243
Zm00001d009687	3.77866	1.34185	0.904665	6.12152	4.31837	6.64912	11.4065	11.9075	1.16065	5.70737	8.39069	3.79057
Zm00001d011955	27.0039	8.93599	15.182	17.659	18.263	16.6268	25.2916	31.8923	10.3888	11.4399	16.8285	6.80311
Zm00001d048515	10.1341	1.77445	8.59032	5.96026	6.60487	5.29472	12.251	7.79075	4.31038	4.93168	2.80759	1.84348
Zm00001d000589	7.24801	2.682	8.03054	4.77672	5.07689	6.47166	13.952	7.2575	6.4412	7.3338	5.05536	8.54988
Zm00001d005821	7.58163	2.18493	1.29578	1.70822	2.01089	5.18176	7.55519	2.82047	1.15764	1.60798	2.94204	1.59199
Zm00001d015239	0.737493	0.160949	0.0393838	0.292068	0.444475	0.674894	3.10865	1.6303	0.29521	0.323497	0.202653	0.0908977
Zm00001d019280	19.8324	15.6112	1.82303	26.5864	28.2726	13.9534	19.8998	9.23934	5.95214	3.46566	3.92593	3.53574
set_domain_gene122	1.6379	0.0827086	0.981827	0.313382	0.447995	2.68578	3.8635	0.419697	4.64932	4.10725	1.85133	0.149398
bHLH-transcription_factor_84	4.99527	1.15461	1.24702	0.410861	0.963681	6.47406	3.68057	0.817696	5.62816	3.73319	1.17391	1.35898
Zm00001d028197	6.86407	1.37801	1.35973	3.85119	2.99548	7.44144	10.444	3.59968	10.273	10.0952	6.10903	1.30409
Zm00001d030530	2.3191	0.0758638	1.35134	0.683559	1.10424	2.28685	4.50715	0.453309	6.64865	8.5546	3.06516	0.37023
Zm00001d031866	0.785268	0.0751283	0.321159	0.277435	0.389052	0.523465	1.00557	0.250309	0.414263	0.825535	0.890572	0.0840838
Zm00001d032805	2.16893	0.177673	0.124341	0.873541	0.564495	3.11118	4.1056	0.709865	6.67602	7.43376	2.9382	0.449536
Zm00001d034702	6.13806	0.0634937	0.0807246	1.70329	1.66237	8.7063	15.5228	2.15354	20.8024	22.1664	9.34225	0.355252
Zm00001d024795	1.25068	0.341143	0.549022	0.847206	0.679247	0.878719	1.87432	0.847734	1.35501	1.63035	0.98874	0.470637
Zm00001d025721	4.00186	0.276733	1.44461	1.02385	1.73333	3.26043	4.36284	1.20603	4.37931	4.61978	2.38862	0.499299
Zm00001d026129	2.59233	0.0312957	0.0260557	1.10741	0.641193	3.25732	5.33338	0.600029	7.58701	8.45192	3.12504	0.240646
SnRK2_serine_threonine_protein_kinase7	4.35721	1.57569	2.63809	2.29363	4.81926	5.96352	11.0251	1.24041	3.79729	3.63817	2.04274	2.43693
FHA-transcription_factor_6	1.40961	0.290823	0.51396	0.41006	0.606991	1.84682	2.7485	0.364306	4.37768	4.2887	2.18839	0.597383
Zm00001d005696	0.587302	0.0341446	0.0520092	0.223294	0.125994	0.768907	1.02588	0.150825	1.50146	1.57098	0.544802	0.088771
Zm00001d005802	5.29877	0.498421	0.947225	10.5381	3.23815	3.24881	6.50398	1.45651	1.51306	0.938532	1.17618	0.0951481
Zm00001d006213	130.065	22.1046	87.4674	136.123	141.104	121.735	60.9487	17.2741	81.3331	210.25	165.811	93.5935
Zm00001d007105	1.65957	0.106964	0.0388826	1.09529	1.23904	2.50289	4.63955	0.919854	5.03086	6.30936	3.24935	0.228383
Zm00001d039597	2.66519	0.281961	0.360585	0.486431	1.01215	2.95438	4.44216	1.04061	3.75616	4.63278	1.52626	0.343436
Zm00001d041957	1.72791	0.126195	0.428	0.522256	0.615945	2.1011	2.96785	0.348229	3.98879	4.02244	1.78731	0.190554
benzoxazinone_synthesis3	27.0199	3.28057	40.0067	13.6885	10.2888	21.5273	24.9918	5.05875	32.6015	14.3555	4.20832	7.52507
Zm00001d050329	1.2348	0.329879	1.29076	0.30233	0.464266	1.22791	2.10804	0.69068	2.66978	2.72749	1.2596	0.236323
C3H-transcription_factor_350	5.21036	1.58664	2.59795	2.94864	2.48165	5.44797	14.7739	5.39821	6.51919	11.404	8.43095	2.40879
Zm00001d053272	0.965131	0.141438	0.156375	0.277976	0.312013	1.49078	1.91329	0.328508	2.50916	2.69011	1.30961	0.125484
Zm00001d014419	4.53709	0.293184	1.56804	1.71109	1.7703	4.30178	6.13992	0.729035	9.86993	9.03776	4.5175	0.579203
Zm00001d015802	2.10038	0.049722	0.0595492	0.69542	0.680631	2.15179	3.63749	0.475667	4.96571	5.71532	2.06617	0.192955
MYB-related-transcription_factor_74	26.5805	6.49959	17.2913	17.2871	21.1965	24.1968	32.2414	13.6905	24.1599	22.8259	17.1038	12.0881
HMG-transcription_factor_9	40.454	0.845274	0.502187	10.4924	11.1008	44.922	76.7931	12.1952	117.875	149.378	73.315	3.6351
Zm00001d017387	0.186355	0.0427684	0.0529738	0.0656111	0.066615	0.238542	0.504051	0.075808	0.436921	0.547962	0.19455	0.0237869
Zm00001d017514	0.245101	0.0954779	0.180402	0.245617	0.258143	0.238363	0.721891	0.272759	0.277822	0.570942	0.355596	0.129431
Zm00001d017718	3.67189	0.0694043	0.0366241	1.06995	1.00732	3.19285	5.88523	0.734127	8.543	6.94224	2.78184	0.240742
variant_in_methylation103	13.6158	0.6047	11.3136	4.32029	8.99069	17.1546	8.41551	0.937283	22.217	11.573	4.99524	9.39601
cyclin3	2.13891	0.0185418	0.0521542	1.0043	0.833387	2.75592	4.33359	0.609225	5.44436	5.73014	3.04615	0.165171
Zm00001d036558	1.44836	0.0518548	0.159691	0.421478	0.397285	1.47346	2.30917	0.353747	4.0683	3.52012	1.46237	0.168184
Zm00001d037151	1.79578	0.721876	0.680787	1.02072	1.10897	0.981424	1.28866	0.452154	1.24548	1.53723	1.10417	0.447529
Zm00001d038961	0.715103	0.0525567	0.0535762	0.267333	0.200862	0.668702	1.37642	0.247499	2.0065	1.8607	1.02115	0.0613054
ARF-transcription_factor_24	8.39911	2.37055	8.0488	4.17538	6.29659	9.69079	7.72733	3.669	9.7353	6.491	5.32917	2.4126
Zm00001d039118	12.9583	0.56498	7.80871	0.205755	7.1827	23.0197	2.86561	0.220195	4.21337	1.0201	0.272956	0.870561
Zm00001d018603	3.26893	1.3538	2.38009	0.154223	0.227431	0.614568	5.33765	2.07349	4.63847	4.08293	2.20171	1.24828
Zm00001d019988	5.25127	0.750702	4.2998	2.51523	3.55177	6.00199	7.65733	3.18981	7.98795	7.02361	5.07141	1.96226
Zm00001d020732	1.9999	0.0912279	0.545328	0.608036	0.781167	1.22896	2.67906	0.536567	1.41079	1.45874	1.23047	1.02449
Zm00001d021395	1.34966	0.470076	0.862536	0.974323	0.820141	1.44005	2.06091	0.411822	3.3832	1.79298	1.00957	0.764643
Zm00001d022627	0.563133	0	0.0354024	0.202687	0.218754	0.581933	1.03769	0.121742	1.36976	1.63393	0.786226	0.0596953
Zm00001d008843	11.4137	1.64557	2.16616	1.08734	4.75805	8.35672	7.63949	2.91704	5.34045	8.25422	4.72535	3.04445
Zm00001d009726	2.62949	0.723749	1.61693	1.17133	1.42258	1.11086	3.31705	1.00631	1.70408	2.15248	1.21525	0.869006
Zm00001d046700	14.5167	3.62997	8.37029	9.20108	14.378	18.3467	16.6635	5.60899	17.5035	13.2881	9.67954	5.94795
Zm00001d047673	2.21116	0.0292136	0.346307	0.769654	0.632028	2.83613	6.17891	0.693371	7.24657	9.33552	3.22658	0.150577
Zm00001d048104	2.22521	0.0733824	0.0270384	1.05759	0.69967	2.27677	4.74194	0.704179	6.93837	7.50743	2.96867	0.16009
Zm00001d048366	2.67332	0.12953	0.548293	1.00373	1.19201	3.65039	4.79802	1.03027	7.44112	7.56465	4.35259	0.481863
cell_division_cycle201	8.75108	1.99516	2.1394	5.98291	3.55381	7.78083	13.6064	3.24574	13.8785	15.3077	7.3408	2.4415
Zm00001d028749	0.785739	0.315352	0.109171	0.359932	0.537265	0.558247	0.909828	0.342308	0.790626	1.04295	0.569552	0.120994
bHLH-transcription_factor_134	0.947885	0.0535866	0.0119324	0.572344	0.224803	1.90554	2.30475	0.140071	0.569718	1.21119	0.716791	0.16603
Zm00001d026591	8.93244	0.621309	1.18157	1.98861	2.62257	6.90173	3.41389	0.50313	1.62839	1.62825	1.19867	0.251842
Zm00001d002313	1.62808	0.711224	0.542721	1.6635	1.31264	1.46947	3.20245	1.09354	2.37378	2.74201	1.31062	0.936993
Zm00001d003249	4.36811	2.41864	0.625661	5.67625	3.72289	5.04297	9.20472	2.47872	9.57008	8.32589	5.27369	3.3668
Zm00001d003875	27.3017	13.02	12.0868	11.0967	13.304	32.6848	46.3112	14.9371	50.8002	46.8579	25.6681	18.5505
Zm00001d007467	4.47063	1.49966	0.676028	1.60126	1.09938	6.56113	22.4887	5.15786	19.9769	29.5478	6.75174	0.632488
Zm00001d007469	1.59918	0.376277	0.110362	0.390923	0.302761	2.04098	6.2303	1.34029	5.21643	8.20215	1.91686	0.0881489
Zm00001d041345	1.44233	0.260886	0.196556	1.58135	0.929805	1.31699	2.82309	1.01012	2.45399	3.59522	2.32305	0.2103
Zm00001d048737	2.65823	0.506743	0.138529	1.02448	0.755354	4.4152	9.49658	2.62789	6.06936	7.69572	3.48259	0.139689
Zm00001d048860	0.551401	0.0949675	0.0418543	0.350313	0.405216	0.415589	0.433412	0.0999322	0.548913	0.914447	0.417182	0.110375
Zm00001d052323	1.41474	0.392965	0.202136	0.517943	0.570852	1.48935	2.47608	0.301743	4.1791	3.4159	1.58075	0.163853
Zm00001d053858	1.16849	0.327863	0.252126	0.382442	0.374877	1.31911	1.71973	0.281082	2.03246	2.47234	1.07955	0.121223
Zm00001d015863	5.17728	1.10794	0.134013	1.90752	2.91994	5.74053	10.6175	1.47476	13.6135	14.9915	5.83864	0.686944
Zm00001d018552	1.10106	0.573145	0.461561	0.748338	0.567855	1.16548	1.61557	0.377435	2.18193	1.76156	1.01992	0.80841
Zm00001d038131	7.34629	3.02493	2.01922	6.01445	4.586	5.6477	10.717	2.32568	12.049	14.6886	6.04048	4.22862
ADP_glucose_pyrophosphorylase_large_subunit_leaf2	4.51276	1.44947	0.470694	2.5123	4.71955	5.7625	7.62196	2.8048	4.63793	4.44926	3.91594	0.731736
Zm00001d008742	0.378637	0.0269881	0.0405116	0.305358	0.2233	0.819481	0.876344	0.147453	0.573553	1.27544	0.496446	0.0747362
Zm00001d046485	1.57219	0.603968	0.0504485	1.12672	0.776752	0.933203	6.15861	1.82272	1.20962	1.86271	1.85137	0.138443
Zm00001d041004	2.85062	1.11507	0.754106	1.53941	2.66802	2.05115	1.04553	0.410079	0.523262	2.03959	0.760729	0.859598
Zm00001d027242	31.7764	12.7609	22.2268	23.2426	25.3381	27.8907	48.5243	32.0324	32.2973	45.8345	36.3211	17.7209
Zm00001d027320	1.71549	0.637393	1.66593	1.45562	1.0919	1.53398	5.04913	3.69683	2.52506	4.82639	3.69177	1.39932
Zm00001d027337	8.68679	0.577067	0.327759	7.34217	5.43419	13.4487	20.9238	7.72578	23.2985	32.454	17.7895	1.08504
Zm00001d027403	20.6327	8.584	8.84082	12.6658	10.8413	15.4906	25.5199	14.3576	16.2528	21.2061	19.5859	7.44686
Zm00001d027589	2.21271	0.0330064	0.0522381	1.22423	0.725911	2.65639	4.95502	1.63652	7.86404	7.5332	4.64822	0.254133
Zm00001d027613	18.4158	6.22384	3.05761	18.4112	17.4176	12.4315	19.0387	19.9185	11.6959	22.5647	21.1351	5.25189
Zm00001d027803	33.5722	5.52452	11.0046	18.0057	28.5088	31.3289	42.6119	28.4149	28.0106	44.1313	36.9692	6.2848
Zm00001d027812	7.33568	0.307831	0.419188	2.60117	7.24593	17.2193	28.5492	12.8378	21.6901	36.2242	23.2169	0.418703
Zm00001d028039	12.0096	1.64241	1.4898	3.95365	5.28414	5.93775	9.37479	6.82673	8.55591	11.9031	9.67577	1.36146
Zm00001d028075	2.93491	1.00463	1.6536	2.35918	2.22685	3.35366	4.73061	3.20952	4.46763	6.76416	3.48823	1.23325
Zm00001d028140	1.27226	0.233406	0.703818	0.0343578	0.0225439	0.0799076	1.35692	1.04707	0.906021	1.31739	1.01797	0.325595
low_phytic_acid1	1.30633	0.427729	0.466005	0.863649	1.54756	1.92481	6.08212	4.51825	2.57644	3.85386	4.42653	0.30267
Zm00001d028195	3.40799	0.438975	0.523311	0.784097	1.10447	3.45833	6.31448	1.16595	9.32038	9.66409	4.26279	0.642203
ATP_synthase4	1.36684	0.479616	1.03488	1.05139	0.90806	0.883371	2.43856	1.50394	1.20567	1.83122	1.38679	0.472686
Zm00001d028284	5.88855	0.766673	2.52848	4.84732	4.88182	6.00095	9.90854	11.1393	5.81359	11.8921	12.024	1.25827
Zm00001d028335	2.97173	0.884895	1.04411	2.0643	2.74348	2.79969	3.31903	2.39045	2.30823	3.76134	2.74054	0.711603
Zm00001d028371	7.1302	2.76264	6.82626	4.50596	6.51148	7.81242	8.27891	10.4134	8.43649	12.8873	11.2829	3.22622
Zm00001d028424	3.42745	1.26567	2.09465	2.1597	2.77032	3.55283	4.56575	3.69685	3.85793	3.89983	4.12091	1.61824
Zm00001d028512	6.16081	0.814074	1.01978	3.56734	2.97844	5.55499	5.93375	4.71348	4.52383	8.77931	7.41848	1.22953
Zm00001d028566	21.0103	6.63483	7.73195	26.623	20.0502	14.3045	26.3586	32.0807	15.0535	32.0573	42.132	8.42937
LIM-transcription_factor_2	15.4666	6.45126	9.74367	7.09055	13.0217	13.2385	20.0852	11.6556	10.3355	16.5191	15.122	5.57618
Zm00001d028783	0.505698	0.125059	0.25814	0.524491	0.621604	0.438323	0.985578	0.990336	0.616402	1.25509	1.39944	0.215369
Zm00001d028796	0.559144	0.0115218	0.00605185	0.296861	0.24179	0.51834	1.21153	0.340176	2.09115	2.15109	0.878216	0.00674789
Zm00001d028840	3.94562	1.11377	1.05868	2.04047	1.86565	4.9364	8.74142	2.68369	12.0871	13.17	6.36858	1.43373
Zm00001d028896	19.1757	8.28998	9.77843	13.713	17.7101	19.9024	26.1525	23.7482	24.773	35.4989	31.3915	12.0187
Zm00001d028998	100.312	19.4451	33.4165	59.8122	46.5973	74.3099	104.319	70.5614	98.5628	127.943	54.3468	22.3056
Zm00001d029059	5.70653	0.591189	0.959009	2.26529	2.93211	6.00107	9.46865	5.35509	9.54158	13.8477	7.64552	0.662018
Zm00001d029072	4.5991	1.01447	1.97117	2.94045	3.95131	4.38132	7.32412	5.02243	4.08186	6.60089	5.45413	1.46153
Zm00001d029686	2.72767	0.500964	0.884819	1.0015	1.877	2.99862	7.28802	4.50994	3.06668	6.54513	4.70467	0.567942
Zm00001d029752	2.90029	0.673126	0.564993	1.28141	1.92363	2.53468	2.64945	1.11918	2.23513	2.01683	2.12114	0.798994
C2C2-GATA-transcription_factor_16	3.30631	0.0305904	0.024689	1.56776	3.3486	0.609471	5.77751	5.35251	3.20041	7.19849	6.51723	0.166725
Zm00001d029948	4.41356	1.17928	1.13917	2.03781	2.28782	3.26131	4.78977	3.40599	5.24054	6.77538	5.91665	1.37312
Zm00001d030068	2.23594	0.186529	0.257183	1.34201	5.19712	1.74177	2.04192	1.87126	1.85842	2.48226	3.04102	0.308888
outer_cell_layer4	0.469472	0.0202217	0.0278698	0.166263	0.210288	0.587929	2.90454	1.05365	2.64454	4.23037	1.94046	0.0182831
Zm00001d030101	3.10983	0.307185	0.171016	1.73077	1.51546	4.31853	6.48824	0.978788	7.92908	9.01513	4.83541	0.301116
Zm00001d030303	5.69811	0.298748	0.182169	0.683356	1.43498	2.36961	4.91111	2.03084	2.84298	4.78685	4.31637	0.166678
stearoyl-acyl-carrier-protein_desaturase4	1.24075	0.0238493	0.00883305	0.353945	0.469956	3.689	7.96604	2.64949	12.9553	14.7149	6.06808	0.0940064
Zm00001d030398	3.62084	1.49222	3.44554	4.03532	3.55739	3.49943	7.52142	5.40319	5.18997	7.02028	5.96589	2.89704
Zm00001d030782	0.573765	0.171526	0.139092	0.279949	0.239275	0.513067	1.14824	0.364241	1.16863	1.32484	0.652036	0.129184
Zm00001d030900	24.52	10.016	9.99395	18.1851	16.0659	21.2899	30.0886	21.9958	24.4404	32.5153	28.6277	9.67934
Zm00001d030999	15.8127	4.90907	6.06556	12.5285	13.94	12.8877	33.6153	42.7435	27.5857	42.9419	41.3017	5.39057
Zm00001d031019	4.81246	1.75622	2.89172	1.39927	1.2829	2.85082	6.61013	3.65746	3.52102	5.57594	2.91652	1.28647
Homeobox-transcription_factor_119	1.90008	0.510556	0.455396	2.3176	1.87477	0.886573	0.969074	1.10147	1.2251	1.34601	1.50018	0.470989
Zm00001d031211	1.01378	0.233929	0.64206	0.906277	0.706199	1.58203	3.26545	1.76172	2.79139	3.31179	1.66685	0.392718
Zm00001d031427	1.59223	0.47607	1.59437	1.57308	1.8128	1.44416	2.12495	1.8236	1.26228	1.56505	1.75162	0.322798
pangloss1	1.25848	0.408982	0.92585	0.498696	0.402517	1.14057	1.9628	1.56567	1.4438	2.33317	2.03752	0.315166
Zm00001d031485	5.88055	0.445405	0.650378	2.13959	1.74084	6.19318	9.14685	2.47376	12.3186	14.3961	7.78082	0.716651
Zm00001d031641	4.76005	2.04087	3.26873	3.83934	4.74036	4.58293	5.48892	4.89757	4.78834	5.01632	5.31804	2.32162
kinesin-related_protein4	4.65444	0.24512	0.745226	2.39656	1.92102	4.58374	6.55756	3.23242	9.24184	12.2579	7.21463	0.66477
Zm00001d032142	4.36173	1.13652	3.11925	2.12737	2.29012	5.53385	6.55766	5.84237	7.58745	10.6979	7.0199	1.42655
MYB-transcription_factor_125	4.69913	0.481317	0.999349	2.51725	2.93164	6.86152	74.7506	48.6046	8.28463	30.0669	27.0298	0.863666
Zm00001d032238	20.7923	5.41338	6.60851	10.0838	20.9407	13.1589	8.06678	6.1367	8.06041	11.3968	8.19719	4.88836
Zm00001d032304	0.784281	0.102982	0.302155	0.665781	0.696922	0.829742	1.86032	2.08335	2.50094	3.76062	2.28083	0.390249
Zm00001d032337	2.56381	1.15718	2.06917	2.64436	2.75459	2.07934	5.34209	4.18951	2.8748	5.42331	4.54531	1.37174
ADP_glucose_pyrophosphorylase_small_subunit_leaf1	6.17331	0.613805	2.57412	3.17749	3.46539	4.77992	10.1642	6.18178	6.18511	10.6994	7.69917	1.48167
umc1147	5.48027	0.160856	0.185673	1.88326	4.55304	4.34203	12.0982	8.81644	6.19948	17.9681	20.1771	0.346803
Zm00001d032565	8.61145	0.216435	0.0937866	5.25675	2.93596	10.1113	17.2036	6.8571	21.5802	32.9805	17.4491	0.756827
Homeobox-transcription_factor_49	5.64803	0.97393	1.58183	2.68678	5.14681	3.92769	4.49636	3.07318	2.48744	3.33707	4.66526	0.378727
Zm00001d033039	4.46348	1.96777	2.32386	3.00368	3.12811	3.57	2.74128	3.80193	3.43306	4.79232	4.9193	2.16003
Zm00001d033110	9.16205	3.86847	6.30841	5.22118	5.88326	9.25374	10.7327	6.75934	9.7633	10.4402	9.58968	3.6341
kinesin-related_protein13	5.33532	0.152815	0.165038	1.52716	1.54471	6.69798	8.45687	1.54104	13.6857	14.2271	7.45327	0.507312
light_harvesting_chlorophyll_binding_protein9	3.01532	1.02404	13.8796	0.669255	1.83356	7.73215	47.1489	30.5706	10.7981	19.5541	15.2778	3.49266
Zm00001d033148	37.1913	13.8039	23.1422	31.0445	25.7052	28.6465	36.0866	29.7445	36.2215	45.5321	36.6498	19.5177
Zm00001d033231	0.620246	0.220548	0.126597	0.625058	0.32574	0.597708	1.45806	1.03243	1.02623	1.64343	0.913777	0.151911
Zm00001d033280	2.90705	0.220354	0.32928	1.77538	1.95218	1.34815	5.34202	6.6222	5.40913	9.5861	11.251	0.533456
Zm00001d033414	23.5338	10.2572	11.8101	14.673	15.5809	20.0617	27.4354	22.8979	26.0905	27.7493	25.3399	10.651
Zm00001d033451	5.98919	1.17144	2.06785	2.46736	3.61835	6.12293	10.2337	6.23808	7.41979	10.9996	8.65493	1.2621
Zm00001d033658	1.05995	0.333382	0.501696	0.946052	1.07561	1.33143	1.42968	0.95076	0.853022	1.51575	0.811695	0.290026
Zm00001d033709	0.997858	0	0	0.365104	0.175128	1.04324	4.63581	3.40185	7.43514	12.1903	7.12665	0.0194925
Zm00001d033738	2.11166	0.0350876	0.160245	0.412425	0.590222	3.2643	4.57824	0.648708	7.02113	7.18608	3.10123	0.16408
Zm00001d033927	2.79802	1.2114	1.19099	1.28296	1.57666	1.62973	4.68102	2.39943	4.01669	3.49852	2.43038	1.0018
starch_phosphorylase1	23.3195	2.73957	5.08781	12.501	14.8713	13.4577	26.836	13.5959	20.0112	23.0373	22.182	3.65355
Zm00001d034206	2.51001	0	0	0.696454	0.6271	2.52878	4.2351	0.729347	6.13885	6.70102	3.59186	0.117279
Zm00001d034278	3.29073	1.10249	1.32137	2.96415	1.93831	5.98075	10.3527	7.55056	14.9779	19.6501	14.2091	1.69891
Zm00001d034319	14.052	1.97852	1.72539	9.51121	18.6176	11.5854	29.1672	18.8255	11.6043	24.5236	30.9069	3.03712
Zm00001d034405	4.32759	0.562206	2.04096	1.7184	2.78631	8.00844	23.1622	9.15564	10.1723	19.0051	8.56644	0.89195
Zm00001d034523	1.48857	0.452306	0.844246	0.339604	0.495941	1.28646	3.26604	3.58122	1.13249	2.53998	2.34776	0.3914
Zm00001d034613	1.70343	0	0	0.770636	0.377767	2.53801	3.77296	0.437301	5.18917	5.51547	2.278	0.128345
Zm00001d034634	13.33	1.41409	2.83172	5.41008	4.49169	9.87143	29.0519	13.0635	20.5182	35.2616	15.4689	1.15513
Zm00001d034724	6.57566	2.29601	7.86872	8.00661	8.41266	4.55715	26.6204	22.0274	8.98295	17.5568	16.8393	2.87805
Zm00001d034734	3.84529	1.31444	1.44714	2.40986	2.30668	2.23374	3.82548	2.20105	3.77377	3.85535	2.64895	1.23096
Zm00001d034832	5.36552	0.84253	2.23303	5.55215	5.55035	3.88233	12.9063	9.10436	6.77132	12.4589	10.6149	1.25344
Zm00001d034838	0.678497	0.167525	0.476061	0.435856	0.381892	0.746256	2.72991	1.2757	1.44637	1.77327	1.40595	0.260245
Zm00001d023279	2.29459	0.0411581	0.0955115	2.24708	1.25755	2.49877	2.48472	1.12154	3.07613	4.11534	1.75503	0.173179
Zm00001d023395	81.742	4.70535	8.97225	48.4186	103.243	67.0001	86.1602	35.9664	57.3282	65.6825	62.6535	5.49002
OVATE-transcription_factor_39	1.48293	0.083009	0	0.0781966	0.0820025	0.362625	2.51663	1.78556	4.73693	7.73267	4.84894	0.0516175
Zm00001d023630	0.451389	0.00826008	0.0858351	0.0908384	0.193665	0.470502	1.36375	0.628617	1.42609	2.0612	0.932931	0.0195207
Zm00001d023810	0.866459	0.0462771	0.0120958	0.351151	0.351605	0.998963	1.76588	0.650672	2.8788	3.10336	2.35115	0.107278
Zm00001d023839	3.05218	0.400405	0.517773	1.63837	1.39232	2.71053	3.58743	1.53685	4.56745	5.22797	3.31034	0.31735
Zm00001d024318	5.51294	1.2078	2.30024	4.05567	4.86618	5.48518	8.02251	7.06722	5.78277	8.34185	7.18165	1.90709
Zm00001d024756	1.5834	0.108002	0.218564	0.710128	0.661938	2.01264	3.83267	1.13638	3.83073	5.42341	2.87151	0.223344
Zm00001d024876	2.58024	0.845353	1.64995	2.07813	1.81042	1.7411	3.27974	2.91047	1.94945	3.52528	2.86878	1.17573
Zm00001d024883	4.77828	1.55028	0.798551	4.20334	4.68909	3.29482	8.62183	12.5304	4.78263	9.81852	9.61336	1.01558
Zm00001d024941	5.11254	2.26302	3.68009	3.6758	4.65455	5.04976	6.80938	4.75296	5.08869	5.99336	5.85346	2.07362
Zm00001d025021	5.67221	1.77221	2.74253	7.72065	5.89273	5.99463	8.9901	7.42022	6.02761	8.9359	8.82777	2.83913
Zm00001d025149	4.38946	0.337076	0.537718	2.75133	1.87128	4.32455	5.70228	2.09566	7.93023	9.60738	5.60449	0.452012
Zm00001d025153	5.43195	2.35089	3.45296	5.45603	4.92539	4.29921	10.8772	9.25189	6.65601	8.9447	8.72891	3.59285
Zm00001d025342	18.7099	8.53025	8.4104	20.5918	16.497	18.3056	31.4588	38.306	23.2898	38.2586	38.9147	10.7555
Zm00001d025520	2.92521	0.9652	1.69566	3.31833	2.23789	2.0534	4.65648	4.14869	2.85943	5.96675	4.77045	1.62541
Zm00001d025571	12.3184	3.55746	4.50984	5.03148	9.40732	10.6795	11.7469	5.90397	11.4596	10.5754	9.36208	2.91322
synaptonemal_complex_protein_ZIPPER1	3.98233	0.852184	0.86724	3.57251	6.30881	3.27689	8.94234	9.35114	3.86604	4.90796	5.9089	0.597396
Zm00001d025670	2.72217	0.269719	0.618027	1.14171	2.66371	2.63704	5.74496	2.24169	2.90595	4.69372	3.91448	0.190889
Zm00001d025710	4.58303	0.269434	0.152578	2.25225	2.09502	2.39646	7.0942	3.9782	5.63591	8.53003	5.5578	0.325874
Zm00001d025762	2.01741	0.0307497	0.0299756	0.680901	1.11109	2.45612	4.54772	0.973051	7.64862	7.12223	3.24048	0
Zm00001d025853	19.0636	5.90757	13.5976	12.8629	15.5372	18.2897	23.7754	20.7151	18.0061	23.5469	26.0026	5.60283
G2-like-transcription_factor_41	1.77572	0.256765	0.534578	2.73272	1.75067	1.64647	4.91778	1.70864	3.994	4.2387	2.34103	0.226905
argonaute1b	6.53895	1.38637	2.42621	5.35137	3.98654	5.97206	13.5045	9.56417	8.68429	12.6098	11.9671	2.01963
Zm00001d026206	3.33699	0.637079	1.59199	1.1125	2.56725	2.53272	2.37335	0.812536	2.58621	2.33467	1.8489	0.382009
Zm00001d026222	14.3217	0.230802	0.520035	10.4194	7.48201	13.8766	54.5099	44.1779	51.3222	90.1564	61.8827	0.926061
Zm00001d026290	3.31291	1.21801	1.98014	3.13595	2.75511	2.47957	5.45438	4.58563	3.06014	5.26104	4.60189	2.07311
Zm00001d026436	109.144	0.0965038	0.445991	32.0437	131.002	30.9644	86.455	41.9514	23.7872	49.9188	59.5323	0.349547
Zm00001d026469	1.43763	0.0959025	0.0959728	0.379308	0.420442	1.61763	2.15037	0.612635	3.14051	4.09177	2.08176	0.225905
protochlorophyllide_reductase1	2.63178	0.296764	2.10427	0.126891	1.64788	5.37756	94.8775	27.1992	4.3732	13.2062	10.4619	0.294213
Zm00001d001995	3.92942	1.35813	3.29616	2.55075	2.00719	1.97893	6.94164	5.54146	3.58178	6.50857	5.47865	2.19299
lipoxygenase6	15.1297	3.5658	6.54959	10.567	11.0763	12.8393	9.4378	5.50807	4.23144	5.96616	5.13558	1.13429
Zm00001d002056	1.52239	0.0885458	0.195671	0.430496	0.705825	2.31534	2.3076	0.86672	3.92348	4.40031	1.97932	0.2208
Zm00001d002082	2.10106	0.49784	0.579902	1.61125	1.63513	1.74013	3.02954	1.65618	2.12487	3.64391	2.64628	0.438368
Zm00001d002091	4.6247	1.05498	2.50926	3.51021	4.44623	5.37588	6.29311	5.81084	4.46715	6.92457	6.72338	2.54262
Zm00001d002094	133.82	2.29927	31.6758	2.66321	79.8275	77.3828	136.268	45.448	49.7424	79.3922	54.5768	0.616457
Zm00001d002115	5.11477	0.659709	2.09196	1.96648	2.8729	5.8273	7.09677	2.8748	9.11184	10.4565	5.91844	0.843703
precursor_elicitor_peptide1	5.89082	1.56711	2.43225	6.75914	3.01789	3.81083	26.6067	24.5629	18.2258	31.595	28.4238	1.77208
Zm00001d002240	6.89947	2.81466	4.43127	5.96882	6.76107	6.75571	13.5398	10.4215	8.65683	13.4933	11.2412	3.40487
Zm00001d002256	11.0345	3.01103	8.40573	10.7717	7.97179	14.9105	25.0909	24.98	17.6103	27.9648	24.6222	6.87326
Zm00001d002423	0.563423	0.0616146	0.336268	0.0665863	0.478971	0.511621	0.792226	0.401128	0.378674	0.600512	0.50979	0.0800864
GRF-transcription_factor_8	1.84011	0.394731	1.06424	2.59875	1.88868	1.35651	2.91948	4.74308	3.89196	7.14115	7.65284	0.799626
Zm00001d002534	7.9719	2.48076	2.4022	8.5984	9.44566	7.75752	11.4949	13.0197	8.93713	14.4579	18.4549	3.61323
Zm00001d002547	2.96014	0.0824822	1.03961	6.15774	2.39385	2.40145	10.8894	1.22259	5.81372	13.8475	3.50611	0.832392
Zm00001d002601	42.6649	9.89423	28.266	72.398	54.2845	38.5237	79.6565	62.5441	70.5846	133.182	90.7335	44.9643
Zm00001d002658	3.36173	0.752688	1.26694	5.24329	4.36148	3.12778	7.65091	6.69391	3.3102	4.04077	4.46712	0.705297
cyclin8	0.948736	0.0211812	0.0143624	0.390667	0.286152	1.24907	1.86782	0.684216	2.85353	4.4248	1.99479	0.0755778
Zm00001d002669	1.55251	0.249238	0.603944	0.55669	0.828524	1.45256	4.59209	2.95313	1.45821	3.10997	1.89994	0.310759
Zm00001d002726	1.03141	0.015181	0.00917403	0.389377	0.558225	1.20959	8.69048	2.54417	4.06057	8.41936	2.2746	0.00597698
Zm00001d002740	4.78092	1.68138	3.30483	5.5207	5.00422	4.40219	8.37279	7.54006	4.71971	9.15347	9.29115	2.80546
Zm00001d002814	4.41248	0.780414	1.31501	1.91745	2.15424	3.8385	6.71287	2.24854	3.78316	5.04943	2.97803	1.14393
Zm00001d002860	1.12185	0.074664	0.188432	0.296262	0.36279	0.717144	1.80629	0.83192	1.20207	1.77274	0.984315	0.149339
Zm00001d003038	2.24352	0.0228024	0.0515294	0.955218	0.949965	2.87363	4.16926	0.981716	7.2032	7.34858	3.16495	0.180829
Zm00001d003049	19.0776	8.6602	14.867	14.3907	18.5048	16.7913	29.3458	20.7548	16.681	24.1527	23.9797	8.5316
Zm00001d003172	3.15673	0	0.0345734	0.851218	1.04675	2.81855	6.03417	0.678455	10.4515	9.58913	4.10901	0.0992357
Zm00001d003267	12.3372	4.79822	7.31814	7.26654	8.38645	10.4265	18.3731	12.915	11.8433	15.621	12.4708	4.74842
Zm00001d003368	1.8385	0.0553733	0.0381497	0.778514	0.645751	2.60551	6.06296	1.42812	8.13897	9.37108	3.89161	0.211731
cl22897_1a	15.993	1.55493	1.57427	7.6335	7.76279	13.583	31.3088	19.411	27.7824	60.8044	58.5527	3.60571
Zm00001d003464	10.826	2.2283	2.66099	9.12142	9.91686	9.08697	12.6607	7.91691	9.35247	12.935	10.1024	1.58758
Zm00001d003509	24.0283	6.67891	6.62287	15.3116	20.4087	21.5149	33.9928	28.6588	15.197	27.4456	30.705	6.10061
Zm00001d003779	0.701723	0	0	0.0772553	0.11332	0.841172	1.02998	0.0940651	1.66896	2.24855	0.863703	0.0358105
Zm00001d003895	4.01905	0.197271	0.420174	2.81633	4.19276	3.50821	15.568	9.10046	5.15086	14.9547	11.6351	0.394117
Zm00001d004133	2.36185	0.241686	0.0936348	0.836517	0.59795	2.52839	5.22554	1.4365	7.30543	10.2812	4.20063	0.184897
Zm00001d004164	2.12462	0.530749	1.16416	0.904264	0.737856	1.8402	1.51582	0.374698	1.11909	1.22186	1.19331	0.180205
Zm00001d004330	172.649	2.75662	15.615	4.46107	131.966	88.7249	26.2603	14.1364	102.284	42.6091	2.98819	1.06021
Zm00001d004340	1.82041	0.033802	0.0315831	0.182259	1.31839	1.44124	14.998	7.32814	3.73868	9.89302	5.32253	0.0422319
Zm00001d004564	11.4635	5.11319	8.10857	16.0108	19.0863	20.8582	16.0014	10.7331	9.98016	15.5322	11.6596	6.098
Zm00001d004817	0.445624	0.017297	0.0164078	0.412919	0.275091	0.393885	10.4875	8.68679	4.08035	11.3833	8.85203	0.0455333
Zm00001d004818	1.31556	0.25249	0.427478	0.564613	1.18923	0.811896	0.970107	0.663656	0.701705	0.993893	1.17506	0.181964
Zm00001d004855	5.0527	0.884609	1.18622	1.62942	4.091	3.67694	16.718	9.61536	12.6688	14.0873	10.6789	1.17071
Zm00001d005036	18.3194	8.19293	17.1528	9.38291	14.6388	18.3009	23.9772	18.1693	16.2245	24.1615	14.4389	7.88789
poly(ADP-ribose)_polymerase2	6.86506	2.99642	3.13398	4.46978	4.82032	6.61281	9.73372	5.58664	8.42722	11.0926	7.22143	3.0847
Zm00001d005199	22.9449	7.97491	8.95311	14.7714	14.9913	20.4996	33.6116	20.7811	28.4721	37.7873	28.4235	8.73506
cyclin11	0.956556	0.144592	0.197482	0.599472	0.499969	1.10268	1.71432	0.644049	1.89417	2.43622	1.1258	0.0982114
Zm00001d005453	40.1496	17.4787	14.2013	46.9507	34.5862	21.2449	34.4439	25.2367	21.4522	35.1874	29.7851	13.1213
Zm00001d005624	2.17146	0.30821	0.375103	0.54071	1.31229	1.447	3.93572	1.63227	1.49275	2.65554	2.08792	0.188673
Zm00001d005928	7.51012	2.31395	2.82001	4.62746	4.51978	4.91913	8.69179	6.02931	10.0213	11.1604	8.65981	2.9393
Homeobox-transcription_factor_54	7.78714	1.77502	3.22732	4.27756	9.08976	10.0485	10.0022	6.37769	12.9738	9.08427	16.0041	1.21827
Zm00001d006052	8.66576	2.38608	2.92854	2.93504	4.92712	9.03494	12.366	8.7555	9.79544	14.7056	14.7221	3.33595
Zm00001d006237	0.6805	0.0111814	0.0133501	0.376483	0.26376	1.06066	1.43536	0.349144	2.53948	2.97647	1.69871	0.0644
Zm00001d006581	6.62432	0.684255	1.89075	1.06343	3.04808	5.29713	11.5536	6.53504	2.15256	4.41944	5.00424	0.308228
Zm00001d006590	2.01988	0.530106	1.15946	0.759385	1.57237	1.31964	2.33623	1.50363	1.19509	1.44707	1.87404	0.47457
Zm00001d006623	5.31531	0.177753	0.141549	5.3038	8.67299	4.27316	4.76196	3.71132	3.73283	2.58239	4.20486	0.204977
Zm00001d006758	10.9369	3.36749	4.10069	10.8633	7.72747	7.76428	17.9857	21.0505	10.1578	16.6238	20.6895	4.13027
Zm00001d006938	4.09499	0.955928	0.703956	2.87138	2.82095	4.13743	8.04986	3.75719	8.90349	11.4304	5.48855	1.00689
Zm00001d007081	18.82	7.22735	14.5429	8.59307	8.05338	8.27492	14.4219	14.9006	7.42172	23.842	24.7699	7.16194
Zm00001d007144	3.63952	1.34772	3.15685	3.37996	3.70195	3.80706	4.16295	4.50867	3.88458	4.68248	3.51588	2.20566
Zm00001d007200	5.41128	0.491216	1.31731	2.45747	2.39305	3.93213	6.13334	3.31257	6.39082	8.14365	5.61482	0.47358
Zm00001d007896	1.71799	0.58037	1.37542	0.598096	1.52652	1.46618	1.28871	0.979512	0.730843	0.956325	0.826193	0.337081
alanine_amino_transferase8	3.19567	0.665497	2.1487	1.17409	1.77442	1.80634	4.90614	3.45749	3.15766	2.48871	1.68808	0.845705
Zm00001d007975	8.61697	3.55023	2.85518	6.60319	7.27981	7.56606	13.0674	9.23795	12.893	13.7844	11.6498	3.79879
MYB-transcription_factor_117	0.645016	0.0968808	0.0815766	0.386261	0.277384	1.25021	1.99251	0.557695	2.45671	3.2155	1.56711	0.1237
TCP-transcription_factor_33	2.12641	0.515477	0.69821	3.91212	2.61496	3.16715	11.3763	17.3723	12.7801	25.5375	17.223	1.52431
Zm00001d039432	1.69094	0.0754	0	1.08579	1.28536	4.16204	11.2488	7.39187	7.70851	10.9363	14.7561	0.0781603
Zm00001d039638	7.09652	0.0932396	0.0679273	3.31229	2.65315	7.99176	14.3616	2.0788	21.9085	22.6727	10.6632	0.555283
metallothionein3	10.4706	2.33601	1.35661	27.1278	12.789	13.319	14.6106	9.78863	12.2005	13.166	19.8995	1.16101
Zm00001d039975	7.55157	3.00358	5.71812	3.92079	5.11358	6.1459	11.6706	7.93296	6.73161	9.14151	7.65952	3.14694
Zm00001d039994	4.35349	0.812756	0.997826	1.61903	1.91684	3.92767	11.6633	13.0308	6.0853	12.1078	12.5653	1.26035
Zm00001d040147	0.968751	0.16045	0.10267	0.311945	0.570774	0.970699	1.88117	0.620192	2.81404	3.03496	1.68967	0.0497032
Zm00001d040399	16.8272	5.50997	7.33559	8.20756	16.8214	12.4352	10.5962	6.97907	7.99072	15.7034	11.5404	4.99579
Zm00001d040629	6.21833	2.63357	4.64388	6.19252	8.57783	6.8394	2.89979	3.23488	2.0674	9.27175	10.1771	2.87786
Zm00001d040873	3.59883	1.36295	1.13273	2.16576	2.08445	3.35333	4.60694	3.74274	4.72545	5.92047	4.63048	1.61848
Zm00001d040888	2.16028	0.749242	0.565536	4.25641	3.47218	1.7149	6.26189	7.33802	2.35456	8.52703	8.54785	1.4171
Zm00001d041215	7.35051	1.96036	1.96601	4.10362	4.33435	8.22654	16.7842	10.0741	21.4173	24.621	11.4711	2.69563
Zm00001d041323	4.11261	1.01634	1.41014	1.95428	2.14982	4.56575	7.93098	2.36623	9.84846	13.8589	6.39815	1.12119
Zm00001d041353	7.06812	0.438263	0.414096	3.51847	2.50619	7.33605	14.92	7.29403	18.7012	27.1315	16.3729	0.665143
rotten_ear2	2.27886	0.525227	0.90358	0.587573	1.6131	2.0831	3.43791	1.3868	1.16269	2.3577	2.29892	0.226637
Zm00001d041663	10.5982	0.0349697	0.0272541	1.45	0.460442	0.50976	4.91993	2.72382	9.7589	19.9936	0.591319	0.0393095
phytase2	15.7535	0.506387	0.477686	33.5245	13.3669	1.50498	16.6626	5.88347	15.3214	62.7646	3.08927	0.150122
Zm00001d041679	14.0552	5.37779	5.29712	5.4565	11.4868	12.2546	12.2924	7.58793	11.442	11.657	9.64167	2.87321
Zm00001d041714	2.39352	0.135909	1.3088	0.973863	0.717549	3.57183	6.44166	1.89586	7.14149	10.2882	3.67919	0.198738
Zm00001d041877	43.2495	4.84447	22.1936	40.5976	36.4507	35.5144	63.8177	51.3349	29.9559	56.4376	72.1251	6.29838
Zm00001d042120	1.4187	0.142303	0.0723959	0.928286	0.963202	1.3717	6.01615	4.43781	5.31206	9.61304	6.50196	0.161989
Zm00001d042131	1.04021	0.108605	0.216126	0.772355	0.424032	1.17551	1.58106	1.14483	1.8522	2.80074	1.61736	0.254403
Zm00001d042325	4.33318	0.998765	3.2852	2.71124	3.43203	4.56339	13.5011	10.0189	9.29621	19.9063	10.3882	0.61748
Zm00001d042444	4.80515	1.67559	2.95285	3.95221	3.70687	4.00674	4.18192	3.01026	2.04804	6.14214	5.13995	2.54044
Zm00001d042654	13.8341	2.58991	4.17098	8.54631	10.6069	19.5066	22.0187	15.3006	16.9633	22.8586	19.4093	4.24678
Zm00001d042850	3.76543	0.965959	1.26274	2.00622	3.61405	2.29672	5.13194	3.13322	1.70992	3.65625	4.04152	0.879895
phospholipid_transfer_protein_homolog3	41.3354	0.589754	12.09	22.1385	30.5558	158.962	269.878	161.118	249.041	282.634	174.134	1.93932
Zm00001d043071	6.27839	1.01921	1.96745	4.34232	3.38708	4.4218	13.8053	9.09702	4.23428	14.1218	10.6532	0.916154
Zm00001d043164	1.26054	0	0	0.486154	0.384821	1.26021	2.13679	0.380225	3.06509	3.44302	1.23876	0.0590242
Zm00001d043218	61.4676	22.6443	29.5571	73.4124	64.7184	60.4244	92.8983	104.332	66.9585	98.0205	117.379	34.2285
Zm00001d043414	31.0957	4.67692	9.93164	21.3198	20.1611	28.8564	97.0082	67.3186	35.2329	75.2291	61.1577	7.44237
Zm00001d043428	8.14098	3.45164	4.44845	5.06219	5.79454	6.93721	7.75282	5.63922	5.89911	8.0836	7.72277	3.38623
Zm00001d043451	0.768748	0.104093	0.108417	0.260973	0.185026	0.819558	1.49061	0.37203	1.82096	2.12168	1.00023	0.153982
Zm00001d043506	1.49819	0.629563	0.866827	2.10586	2.3667	2.20871	3.96104	2.95847	2.6645	3.27373	3.43997	1.15848
Zm00001d043588	0.903722	0.0321325	0	0.568625	0.330032	1.06173	3.98665	0.370951	3.19695	3.03683	1.02993	0.0635896
Zm00001d043655	19.5199	4.19288	10.8467	8.83416	12.514	18.2935	58.7145	45.3012	17.3007	46.7319	35.1686	5.15868
Zm00001d043707	5.3921	1.25826	2.64674	4.30698	5.37107	3.22846	8.43482	10.0799	5.7809	9.66382	8.36129	1.53046
Zm00001d043831	9.0379	2.71975	4.30542	4.16309	5.03604	9.53094	9.7489	3.6391	13.1245	11.778	7.24113	3.23143
Zm00001d044059	3.73172	1.04356	1.46222	1.93707	2.44529	3.16412	3.90825	3.78716	3.58828	5.10379	4.01098	0.939243
Zm00001d044110	0.907498	0.0847596	0.0566414	0.322078	0.285054	1.88091	6.09876	2.39673	0.797214	3.91018	3.53063	0.146429
Zm00001d044290	18.7867	6.09323	11.689	9.14706	16.19	19.822	18.4905	12.0413	14.8228	16.2175	13.9149	6.80097
Zm00001d044420	1.76001	0.0590249	0.0665784	0.34757	0.553296	2.34503	3.87829	0.611455	6.02221	6.5239	3.43133	0.11069
Zm00001d044693	1.30692	0.442155	1.04625	0.96568	1.13238	1.19672	2.76695	1.8984	1.80812	2.82856	2.0601	0.574252
Zm00001d048673	0.705938	0.193029	0.206756	0.582307	0.654794	0.436935	1.28531	0.671913	0.519208	1.13694	1.06971	0.0587836
Zm00001d048695	2.0469	0.750118	1.28159	1.17759	1.31712	1.71918	2.76388	2.93207	1.78143	2.69941	2.73402	0.67607
benzoxazinone_synthesis2	5.67707	0.250162	2.10164	0.932896	0.371633	2.34818	5.76509	1.02707	4.3852	3.4023	1.47021	0
Zm00001d048718	1.70362	0.471205	1.0514	1.84629	1.22629	2.28294	8.80242	3.49646	3.81365	11.7505	2.71991	0.348422
Zm00001d048783	15.6071	4.62432	8.07161	6.83158	7.25198	11.3172	19.5175	13.3493	14.4786	28.9281	19.4168	6.84262
Zm00001d049233	10.9307	1.51882	1.40593	5.53148	6.4617	9.45571	24.1767	10.7703	9.98635	19.2233	19.132	0.890133
Zm00001d049407	5.93687	0.251641	0.790784	1.17122	2.37515	2.31663	2.89398	1.0103	3.27683	3.0742	2.11562	0.0371314
Zm00001d049480	10.0841	3.54098	8.62095	6.45133	6.26695	8.28134	12.1959	12.2675	10.2324	13.7238	11.9477	4.46782
Zm00001d049525	4.20321	0.309498	1.57422	1.55148	3.06238	4.37182	7.32155	3.22302	2.98664	3.85579	3.31484	0.790001
Zm00001d049565	0.802727	0.286533	0.580068	0.732879	0.611155	0.735255	1.1344	0.854992	0.827759	1.15125	1.05656	0.443798
Zm00001d049684	3.46769	0.612305	0.531889	1.55691	1.41978	2.68646	6.34803	3.07919	3.69577	4.86013	4.49113	0.645135
Zm00001d049717	6.05146	2.51913	2.93532	4.07587	4.39905	4.86907	9.04768	6.90542	6.25941	8.72114	7.51381	3.34922
sugary1	2.34111	0.53321	1.05201	1.57723	1.66623	1.19156	2.78459	1.58346	1.81078	3.4401	2.62973	1.13615
discolored_kernel1	7.17782	3.05942	4.45579	6.06318	6.58167	6.76535	8.35361	6.5031	6.97923	7.51212	7.53582	2.99032
Zm00001d049884	6.9903	2.50078	2.31082	3.40509	3.93846	9.82974	12.1531	8.08602	13.5822	15.697	10.0696	2.61762
kinesin-related_protein8	3.28448	0.261823	0.355575	1.51307	1.1746	2.98272	4.91569	2.13915	6.32021	8.14916	4.33054	0.293277
Zm00001d050024	3.28229	0.943555	1.84942	2.65157	3.15639	3.09331	4.53989	3.80566	3.09792	4.24679	4.25609	1.18673
Zm00001d050026	3.66625	1.38416	4.95568	1.75213	1.96498	2.96964	4.55972	3.59456	3.19028	4.12937	3.08918	1.14272
brittle_endosperm2	2.36511	0.424171	0.90888	1.85094	1.66032	1.47813	4.3628	3.30306	2.89105	4.85519	4.08531	0.87683
Zm00001d050092	2.05241	0.437084	0.55163	1.26719	1.91821	2.23196	3.22381	1.7417	2.06705	2.99915	2.39493	0.418137
Zm00001d050150	2.58325	0.715647	1.58412	2.48308	1.88289	1.75884	6.39492	4.5389	2.87593	5.88175	4.56273	1.20884
BURP_domain-containing_protein-RD22-like8	4.2409	0.229729	1.53151	1.1617	2.79237	3.43965	9.18683	4.74026	2.36415	6.30537	6.46553	0.178721
Zm00001d050258	16.5785	7.45655	12.5307	13.3301	15.1952	16.5896	20.4078	16.1212	16.4496	16.4085	15.3407	7.67769
Zm00001d050747	19.9258	6.02008	11.5817	13.7973	20.5066	19.0779	25.6065	20.5826	16.8423	24.7174	25.504	6.50989
Zm00001d050905	3.71858	0.715552	1.58795	2.29043	2.41539	2.34354	3.75963	2.60954	3.51702	4.06531	4.43319	0.781637
Zm00001d050929	1.63987	0.700113	0.733868	1.52718	1.15828	1.53902	3.00321	2.23293	2.2596	3.21135	2.45452	0.679623
Zm00001d051043	15.1378	6.26192	13.4969	8.48499	10.2683	12.1186	26.6401	19.6464	20.2243	30.4578	23.5514	7.69314
Zm00001d051110	2.14421	0.0509396	0.0462191	0.519038	0.53635	9.41235	18.7286	11.4237	15.64	28.1042	27.4519	0.0529504
Zm00001d051235	1.0268	0.140104	0.183861	0.43376	0.376065	0.903541	2.17452	0.986052	2.73342	3.72246	1.89869	0.27332
Zm00001d051419	0.48717	0.142669	0.403579	0.396488	0.479696	0.395694	0.590924	0.487801	0.3854	0.552491	0.582332	0.110115
Zm00001d051542	21.3128	0.772212	0.767981	11.2691	8.39966	25.1201	42.3771	19.7743	49.0642	74.8948	45.6148	2.38893
Zm00001d051817	4.81521	0.977492	0.954529	2.63034	1.52474	3.86381	12.7879	6.1307	14.0308	19.4985	10.5349	1.22325
JUMONJI-transcription_factor_21	26.847	11.0684	15.1232	23.4276	21.1728	24.5487	41.5427	28.9226	28.7649	44.0192	38.7924	17.2054
Zm00001d051950	2.58889	0.261253	0.188711	0.850736	1.03033	2.9908	5.71792	1.54882	8.2282	10.3241	5.18926	0.443678
Zm00001d052027	3.42936	1.13686	1.28988	2.17024	2.68314	3.88164	6.02153	3.62246	4.6214	5.69794	4.61035	1.46681
Zm00001d052028	5.74851	2.49662	4.41304	3.32343	3.85742	4.75902	9.75477	6.92353	4.11554	6.69312	5.87609	3.06508
Zm00001d052039	1.89319	0.058208	0.0264759	1.25225	1.55305	1.09312	1.43944	4.62355	9.38638	9.5877	17.6738	0.0142298
Zm00001d052125	1.73916	0.107024	0.172434	1.23141	2.89669	1.70178	1.47513	1.41248	1.36749	2.03899	3.87395	0.0837335
Zm00001d052348	13.6578	4.78291	14.4419	12.1585	12.7991	15.208	21.5053	21.6788	17.8042	24.8283	22.1229	8.0004
Zm00001d052368	0.934224	0.128959	0.218854	0.525427	0.227524	1.15626	1.79383	0.544581	2.49957	2.77997	1.61581	0.120763
Zm00001d052389	1.78089	0.297322	0.307104	5.53148	4.24336	5.32192	12.2297	12.8165	14.546	38.1349	20.4502	0.238185
Zm00001d052615	2.73978	0.290335	0.465186	1.21493	0.795898	2.34856	4.91458	2.11592	5.79929	7.21892	4.61748	0.54162
Zm00001d052741	9.7465	0.75379	0.750447	2.08528	9.16475	5.1435	13.7514	6.73291	3.26854	7.06859	9.02566	0.612469
Zm00001d052742	5.40388	2.09551	3.74796	4.35905	4.51797	5.80102	8.46467	6.73801	6.33399	8.52724	6.83331	2.66414
Zm00001d052955	1.08268	0.0218561	0.0306134	0.301945	0.320666	1.02931	1.52456	0.477982	2.17001	2.52559	1.48819	0.0956545
Zm00001d053177	104.088	10.8103	17.3844	52.7283	168.928	127.162	113.646	83.3629	98.0293	106.484	149.669	19.0786
Zm00001d053585	0.928992	0.0295391	0.821847	0.308762	0.471293	0.56556	1.01338	0.811128	0.911143	1.24384	0.991111	0.125636
Zm00001d053626	8.14862	2.39434	5.24515	1.09864	1.72195	1.89704	12.0597	14.7452	9.20641	13.8114	14.2632	4.8957
Zm00001d053870	1.71737	0.0125187	0.0693787	1.20722	0.770959	1.84981	7.26937	6.18246	6.80084	12.6638	8.64844	0.134785
Zm00001d054054	1.92689	0.852266	1.69658	2.15186	2.08284	1.88842	3.9435	3.43672	2.34354	4.03072	3.15639	1.30497
Trihelix-transcription_factor_21	7.76282	2.1231	4.85666	11.7844	8.31007	9.12552	29.433	23.8116	14.0076	29.5955	25.8523	2.56652
Zm00001d054104	1.18104	0.389061	0.854009	1.09929	1.05303	1.42916	1.68246	0.950476	1.74439	1.9623	1.42317	0.622983
Zm00001d013045	1.91886	0.578301	0.993174	1.74909	1.93327	1.83183	3.46858	1.95779	2.98531	3.3532	2.65382	0.962049
Aux/IAA-transcription_factor_19	1.29659	0.114416	0.110464	0.579976	3.31888	2.69552	21.1801	4.50705	2.36174	4.62354	4.15116	0.121046
Zm00001d013118	9.83002	1.76702	7.34216	1.7427	3.96144	6.51013	13.429	13.1736	8.22394	16.3775	10.7075	2.07148
Zm00001d013469	4.31202	1.69336	2.46383	1.52975	2.85289	3.88399	8.76408	6.01567	6.79716	9.86875	7.66693	2.1811
Zm00001d013524	10.623	4.66721	9.17364	11.282	10.0537	11.4379	15.7673	16.6127	11.5337	18.6615	19.9006	6.52348
argonaute108	4.59209	0.783979	0.645893	1.13582	2.45564	3.55103	6.8492	3.37073	5.60637	7.59426	5.06988	0.521352
Zm00001d013566	3.98341	0.209443	0.236759	1.84758	1.34926	4.33363	8.07907	2.22064	10.3473	13.4089	8.94598	0.495456
SnRK2_serine_threonine_kinase10	27.4799	6.83971	16.1014	20.9113	30.1213	16.5704	36.2289	32.8788	25.7231	31.79	28.3868	8.77891
Zm00001d013847	1.16131	0.479403	0.675789	0.886229	0.697585	0.786129	2.30034	2.13155	1.34062	2.45275	2.04915	0.519377
Zm00001d013967	11.8535	4.52796	5.53842	6.66728	8.48351	6.4731	15.2148	12.7524	9.80987	14.7742	14.2788	4.32578
Zm00001d014495	1.65502	0.486928	0.583761	0.96192	0.742691	1.06685	1.67321	1.16267	3.1086	2.19079	1.14354	0.613336
starch_branching_enzyme1	10.7629	4.04944	5.89732	9.51352	9.22599	9.90437	12.913	10.5335	10.804	14.4307	12.2439	4.41615
Zm00001d014865	53.7057	17.224	15.3792	50.637	44.2496	34.0979	69.4505	50.4942	43.2348	85.922	64.5138	18.9574
Zm00001d014866	43.501	14.0283	12.0252	42.5275	37.9097	29.7647	57.6812	45.2495	37.3106	77.203	59.6917	15.7839
Zm00001d014867	44.4692	13.4731	12.0783	42.458	37.7118	29.4552	57.2073	47.1109	37.7652	79.8186	60.9943	16.483
nana_plant2	84.1556	36.52	33.9406	52.6468	63.1295	70.0323	120.999	76.4528	77.4979	120.463	116.924	33.7333
Zm00001d014888	4.33213	0.146466	0.13991	1.03526	7.80999	4.41778	12.3609	4.21741	3.81639	7.21425	5.61248	0.132771
Zm00001d016031	0.977299	0.0209608	0.00595316	0.0736561	2.42226	1.1822	0.773341	0.254909	0.543505	0.692966	1.12101	0.0113916
Zm00001d016122	25.3542	9.16282	20.9583	0.0263903	0.0336699	0.034695	0.0390007	0.0111576	0.0168508	25.2887	20.2902	11.1172
sugars_will_eventually_be_exported_transporter15b	7.5003	0.765863	0.251585	0.464732	0.272673	0.994495	40.6045	13.149	4.53415	3.25024	1.55053	0.0387112
Zm00001d017043	3.48482	0.0136756	0.0220088	0.59282	0.79152	5.15023	6.76754	0.809937	11.2771	10.4836	5.26446	0.232142
Zm00001d017045	1.41323	0.134134	0.231593	0.568492	0.338903	1.45056	2.30215	0.940284	2.51028	4.10832	1.79385	0.242957
Zm00001d017122	13.5067	4.54717	5.33103	10.1724	11.2552	13.3019	15.8991	11.2058	11.1649	16.7827	12.6585	2.77688
Zm00001d017123	12.2566	4.41118	4.86002	10.944	13.2005	14.7356	13.1583	10.6422	9.61744	18.7822	12.2065	2.50524
GRMZM2G153488	7.63236	0.142288	0	3.8648	1.91996	7.45723	10.2878	2.14648	10.6774	13.1889	6.88527	0.106124
Zm00001d017539	2.02573	0.430408	0.274359	2.41198	1.72921	2.31337	8.65113	12.0024	5.28485	12.9204	10.7926	0.799733
geranylgeranyl_pyrophosphate_synthase4	4.60724	1.50447	3.03463	2.47623	2.29266	3.88785	6.38072	3.80508	4.01291	5.50786	3.98809	1.79392
Zm00001d017720	6.23276	1.36997	1.00945	3.22113	2.19008	6.35774	14.7342	8.51506	16.7667	24.472	13.099	1.39951
Zm00001d017871	1.54123	0.0562564	0.24201	0.397091	0.543619	1.83126	3.21458	0.715291	4.51197	5.15786	2.29506	0.171055
Zm00001d018014	4.4434	0.646151	0.489169	2.8621	2.0933	5.57603	8.69798	4.19729	9.37452	13.2562	8.64617	0.936329
Zm00001d018033	5.1077	1.9891	3.35229	4.48278	5.38399	5.48231	9.20586	10.0389	5.52875	9.89243	10.1754	3.14511
Zm00001d018111	10.89	4.44917	6.35437	6.41126	8.40336	9.35849	11.9743	9.14419	8.07795	11.9305	10.2928	4.57929
bHLH-transcription_factor_161	2.21403	0.0562869	0.013782	0.973591	0.817053	0.556083	1.91711	1.20278	1.12183	2.94007	2.72639	0.15717
Zm00001d018214	10.5273	1.39331	2.01756	2.36266	7.94887	9.60039	12.6477	5.11369	6.19498	7.41304	7.39085	1.07857
Zm00001d018261	6.35741	0.118177	0.123368	2.6069	2.42849	4.20118	10.6194	9.73527	9.76188	16.1666	12.2079	0.215826
Zm00001d018291	4.57872	2.08323	3.06947	3.86618	3.77984	3.49471	6.77891	6.46667	4.4786	7.08984	5.96219	2.83699
Zm00001d018362	4.41758	2.02699	7.86896	4.43061	4.66781	5.93724	20.3752	14.9663	7.14682	9.03902	6.08692	4.05059
Zm00001d018369	1.96885	0.265725	0.297857	1.70455	1.37916	2.30907	6.7296	5.47349	5.0253	10.5051	7.89415	0.536238
Zm00001d018430	1.99273	0.376315	0.631285	1.26881	1.3006	1.57817	2.72104	1.30057	1.90467	1.75847	1.5485	0.316525
Zm00001d018477	8.2963	3.64329	3.51608	8.27099	11.3098	8.35311	13.8986	10.1349	10.8181	13.8246	13.535	2.42632
Zm00001d018497	12.0832	2.12814	6.95721	5.27318	9.98034	14.2179	16.2811	11.0927	12.1525	14.1928	9.85419	2.16901
Zm00001d018541	2.05652	0.172711	0.139835	0.734908	1.43744	1.27029	4.08379	3.24667	2.79685	3.65054	3.19956	0.113467
umc85a	1.35151	0.135806	0.0407158	0.217216	0.319956	1.52844	4.52141	0.823922	3.31889	4.99937	1.8468	0.124298
ragged_seedling1	108.24	25.6924	54.1778	80.3291	100.479	171.189	165.292	74.7334	134.094	155.96	121.626	38.7387
LIM-transcription_factor_10	49.695	7.7357	30.3541	41.5942	45.8591	51.9407	89.7466	57.4196	68.7211	93.7451	62.1759	10.5261
Zm00001d035486	2.69093	0.273614	0.617527	4.16277	2.93556	3.54878	9.15187	7.25591	5.83077	9.92865	7.83519	0.42405
Zm00001d035503	1.41833	0.315202	0.645059	1.11515	1.16147	1.02332	1.5319	1.0572	1.28219	1.50051	1.24543	0.471579
Zm00001d035593	7.02779	1.91633	2.77986	4.87429	5.9868	7.10462	11.8514	15.0299	9.25591	17.9665	17.0183	2.73579
Zm00001d035664	7.07013	2.9837	6.82019	10.0461	8.14444	4.97519	8.82662	6.86875	6.85089	7.76925	5.23951	3.54958
Zm00001d035845	3.17149	1.10231	1.58824	2.03742	1.86266	2.16508	3.90187	2.04124	2.26075	3.14289	3.49072	0.870483
Zm00001d035887	5.88724	2.0089	3.10153	5.58284	4.65188	4.57933	8.85733	6.36731	5.76965	7.59856	6.38005	2.77341
Zm00001d036090	46.1867	17.9879	35.018	28.3132	36.827	45.8793	65.2694	64.4744	45.5812	68.7636	61.9579	24.0885
Zm00001d036103	12.1907	4.77739	6.32713	7.06526	8.42434	9.1491	15.0703	12.0259	8.43457	12.3156	12.3786	4.00344
Zm00001d036437	2.39794	0.90349	2.11011	3.44117	5.57893	5.11536	1.87829	2.66429	2.56792	3.72667	5.09229	0.85922
Zm00001d036579	0.50149	0.121182	0.226418	0.370353	0.417703	0.398024	0.661097	0.339891	0.498818	0.766961	0.475928	0.22641
bHLH-transcription_factor_142	4.0837	0.337103	0.620175	0.634325	2.18756	2.17873	7.92428	3.18741	2.70223	6.06956	4.39586	0.265342
Zm00001d036929	12.608	0.247261	2.04461	6.21032	4.4062	13.7345	20.0616	7.04192	21.6196	29.2148	19.1028	0.95862
Zm00001d037114	7.33629	0.589547	1.45242	5.03071	6.72653	5.74311	8.71787	6.52781	7.97536	11.438	9.34346	0.406956
Zm00001d037258	2.40244	0.974988	1.90941	1.95196	2.45057	3.08916	2.09319	1.43875	1.64088	1.64659	1.35388	0.467789
Zm00001d037387	3.45576	0.0986465	0.510223	0.835369	2.89494	3.0591	38.707	21.1051	4.07848	19.0319	31.9754	0.590801
Zm00001d037688	0.726727	0.069242	0.0762467	0.1601	0.457265	0.703614	0.717773	0.634992	0.640174	0.956684	0.649888	0.0114594
Zm00001d037843	1.3289	0.0437633	0.224549	0.352581	0.438964	1.79561	2.99342	0.887568	2.8905	4.24212	1.71292	0.164468
Zm00001d037871	3.61876	1.34071	1.98116	1.96333	3.77601	3.66652	8.98858	5.98285	3.99572	8.34955	7.33913	1.46324
Zm00001d037898	3.15067	0.16438	0.594604	0.800407	1.67537	1.64825	8.5475	2.41785	2.86377	6.10752	4.23995	0.30943
Zm00001d037951	7.84636	3.53633	5.44678	7.43302	5.59114	6.72681	8.30806	6.39267	8.38489	11.6281	7.46166	5.46022
Zm00001d038047	4.51684	1.20705	4.88178	3.41383	3.87018	2.78426	8.80967	5.63251	4.37397	5.80657	4.37949	2.37086
gpm109a	2.00102	0.0624144	0.134311	0.421997	1.34242	2.54252	3.07665	0.98224	1.30883	2.21093	1.95044	0.0974771
Zm00001d038211	1.09598	0.0195199	0	0.444229	0.444875	2.15544	9.07352	5.03896	9.6429	13.9161	6.55268	0.113399
Zm00001d038287	1.50122	0.0673217	1.94632	0.42782	0.946036	1.97224	27.6959	12.6038	12.1719	34.3216	14.2249	0.045788
Zm00001d038301	16.433	2.79505	8.68845	12.7714	14.3632	15.9943	32.9755	36.7215	19.2168	30.3845	35.9295	3.48848
Zm00001d038365	3.2248	0.260212	0.504504	0.907255	1.28923	1.54592	10.3395	5.45836	6.10377	9.16155	3.87501	0.221342
ABI3-VP1-transcription_factor_45	22.3069	9.40199	14.9607	24.1752	15.417	21.8274	31.9989	26.4003	26.6745	38.1466	26.0372	12.8965
Zm00001d038699	13.7725	2.82487	8.13324	4.71619	5.26693	2.35579	9.80177	3.07933	2.17022	5.5015	3.08502	0.553875
Zm00001d039029	1.7094	0.687013	2.64415	1.90303	1.20827	1.482	8.82928	3.76372	4.02152	6.81286	3.4094	0.78215
Zm00001d039185	7.2933	1.99839	3.23541	5.03567	5.62048	6.87229	6.87377	3.96326	7.33081	16.5427	11.6035	2.38069
argonaute104	21.5062	8.559	9.94649	15.614	15.4709	20.3228	33.6038	24.7195	27.81	37.0232	30.6175	11.3917
kinesin-related_protein11	4.95628	0.105248	0.571671	1.57678	1.44372	5.13886	6.95078	2.4938	9.80672	12.3735	6.84601	0.521165
Zm00001d018625	1.15864	0.233556	0.402627	1.47228	1.29472	1.4712	2.20158	1.80669	1.29546	3.0246	2.05556	0.261429
Zm00001d018929	5.56207	2.48221	1.89545	5.86829	6.31714	5.60067	6.26491	6.80057	4.59576	7.01615	7.44103	2.55717
Zm00001d019020	47.4912	21.4587	26.8106	0.0461853	0.0476012	0.0834142	58.9342	48.3972	32.8546	55.7225	49.0726	24.9814
Zm00001d019251	2.3663	0.695339	1.41573	0.23003	0.373743	0.353132	1.9631	1.18745	0.789093	2.27192	1.86931	0.671216
beta_glucosidase_aggregating_factor1	194.697	3.73497	6.82094	321.362	165.171	43.5812	46.5994	48.3626	54.0923	253.616	68.7415	1.62303
Zm00001d019337	8.57882	3.36938	4.97044	14.2323	9.64973	7.8619	13.34	11.7603	7.10104	9.97881	10.4596	1.99883
Zm00001d019370	1.28763	0.498591	0.665442	1.1873	1.12924	1.17806	2.36171	1.69903	1.70832	2.31218	1.94407	0.384286
Zm00001d019624	17.3584	7.87918	14.4461	11.4631	10.4539	13.3157	19.6407	17.3973	15.682	12.0688	8.9378	5.12302
argonaute6	0.576413	0.0762107	0.110312	0.175701	0.237308	0.521316	1.00198	0.520476	1.01201	1.40408	0.82048	0.175068
Zm00001d019956	2.9101	1.14734	3.33924	1.93927	2.03686	1.06778	13.9465	10.0764	6.28879	11.7864	6.83232	0.389687
Zm00001d020185	2.15721	0.821156	2.6727	2.15649	2.553	3.37215	5.05062	3.02847	3.60971	4.41118	3.28083	2.03238
Zm00001d020461	52.7332	21.8768	15.7374	52.4871	45.9944	38.1108	50.939	39.8654	48.1678	50.0451	36.139	14.5652
Zm00001d020516	8.48913	3.54241	5.69258	8.66939	7.47838	7.95114	11.8552	11.4706	11.3171	15.5175	12.4223	5.30277
Zm00001d020838	8.13481	2.8587	6.59958	5.70742	5.43727	9.33336	9.37711	6.64213	8.87021	8.71042	7.24472	2.9068
Zm00001d021086	15.5465	1.21966	1.78186	13.4681	15.1167	15.158	65.6645	49.2926	19.5394	36.5413	31.8268	1.54222
Discolored-paralog3	19.1579	7.59011	11.221	13.0831	13.2113	20.2791	26.1943	29.5346	24.4501	33.1221	35.5726	10.5979
Zm00001d021378	16.805	7.22052	15.3253	14.2417	13.2754	20.8356	24.7625	17.9897	19.9922	30.5109	22.4585	9.60186
Zm00001d021407	9.43096	4.2043	6.74861	6.44564	6.99873	9.81931	11.2194	7.51544	11.5828	19.5012	13.5288	4.93537
Zm00001d021453	3.6949	0.329096	1.04612	1.34214	1.63381	3.47265	6.23255	2.79742	8.14435	6.4582	3.20244	0.322269
Zm00001d021583	4.8111	0.228203	0.161413	2.0837	1.60428	5.74862	12.034	2.61056	16.8772	18.7568	8.02221	0.76192
Zm00001d021667	1.70847	0.632067	0.148933	1.60116	2.28931	1.28729	2.05812	3.64349	1.99451	3.60254	3.99359	0.389921
Zm00001d021883	0.506399	0.0815559	0.0846788	0.132148	0.189249	0.389124	2.41034	0.50286	0.968351	1.54116	0.828641	0.0550162
Zm00001d022059	17.3028	2.00717	3.0581	3.71221	8.11753	7.77769	31.2942	11.41	12.9091	21.3828	17.6156	1.65242
CCAAT-HAP2-transcription_factor_28	1.13018	0.205673	0.49824	0.813492	0.929855	1.41167	2.12858	0.827638	0.942127	1.49228	0.941977	0.346292
Zm00001d022206	1.63626	0.282466	0.613032	1.08926	1.11221	1.01877	2.74543	1.23318	1.88959	1.70253	1.06112	0.191974
Zm00001d022305	4.47991	2.0539	3.4686	3.71496	4.15282	4.5776	9.35139	6.99377	4.43361	7.51345	6.50455	2.58597
Zm00001d022563	3.12076	0.331629	0.197701	1.97544	2.5084	1.81299	1.9236	2.10964	1.80729	2.80899	3.08676	0.123312
Zm00001d008230	2.78616	0.544658	6.75521	1.67879	3.24855	3.48544	14.7205	9.57234	5.73257	8.03527	5.18091	1.77426
Zm00001d008260	0.964438	0.00645046	0.0225704	0.234937	0.179978	0.719668	1.20959	0.0629676	1.58767	1.55795	0.891711	0.060445
Zm00001d008261	0.861033	0.00575886	0.0201504	0.209747	0.160681	0.642506	1.0799	0.0562163	1.41744	1.39091	0.796104	0.0539642
Zm00001d008321	0.585421	0.0899684	0.130429	0.362077	0.192141	0.693756	1.06182	0.476203	1.17305	1.42814	0.943081	0.13139
Zm00001d008409	5.07144	2.06465	1.93487	3.6795	3.85842	4.47476	7.88966	5.66272	5.47636	9.73303	7.34812	2.99269
chloroplast_protein_synthesis5	2.59934	1.08957	3.45159	2.64065	2.30742	2.31544	7.24886	5.11904	3.78348	6.14788	5.02758	1.97011
Zm00001d008515	3.95564	0.148948	0.1314	2.04099	1.76151	4.652	24.814	13.9562	18.245	37.7246	15.456	0.384153
Zm00001d008569	3.83604	1.02213	4.0184	2.06839	3.73912	5.37071	7.30983	5.11023	4.72562	3.46988	3.20372	0.461875
Zm00001d008620	348.63	85.94	431.118	108.668	121.113	189.928	187.091	176.975	271.235	140.178	85.777	27.2125
arabidopsis_trithorax_homolog3	11.5238	4.91078	7.57356	19.2043	12.4289	10.228	18.5975	20.8744	11.5688	11.3727	9.90888	5.27516
Zm00001d008970	3.26024	1.13839	1.83713	1.37466	2.0425	3.3271	3.79166	2.56228	3.88502	4.44504	3.44059	1.43873
Zm00001d009060	4.98514	0.325536	0.437504	1.48374	3.51276	1.92362	9.89984	4.97788	4.01154	6.94731	9.08918	0.0608092
farnesyl_pyrophosphate_synthase1	18.5451	2.4527	1.88595	11.5429	17.1304	14.8458	26.1595	16.0981	17.3393	27.3286	27.2516	1.92306
Zm00001d009530	2.01835	0.382875	1.53373	1.81291	2.35717	2.49179	7.27422	7.01229	5.73975	9.95818	6.63988	0.416348
Zm00001d009724	4.4052	1.28267	0.920726	2.161	4.12111	3.21658	8.9003	8.70479	3.97857	2.93823	4.60217	0.467255
Zm00001d009926	1.93286	0.216941	0.135584	0.462917	0.768551	2.16468	3.18893	0.798081	5.01307	5.08613	2.3193	0.227016
Zm00001d010202	1.44921	0.38416	0.476428	0.526608	0.821787	1.40457	2.54525	1.50486	1.63318	2.18283	1.98663	0.439972
Zm00001d010211	1.10024	0.101461	0.269143	0.424194	0.441132	1.06469	3.26072	1.38476	1.55235	3.32923	1.78929	0.11402
Zm00001d010235	20.2501	7.49298	14.2363	19.8119	18.3228	17.9052	30.7802	25.1613	20.9688	32.7881	29.1992	13.1024
Zm00001d010610	22.2393	2.58429	2.90288	12.1186	13.0631	24.4056	69.0529	37.4214	28.5756	44.0665	25.2224	3.07587
Zm00001d010705	9.79077	3.93495	6.3895	8.94833	9.19755	9.7841	14.1226	13.0222	9.26621	14.0358	14.3073	5.26406
Zm00001d010727	8.98255	3.90837	4.69583	8.68894	8.42659	7.23595	9.74295	8.64346	6.9783	9.90116	10.5243	4.40111
C2C2-GATA-transcription_factor_32	0.95025	0.149571	0.203479	0.741017	1.89115	1.23154	1.8723	1.78304	1.24819	2.71481	1.6715	0.0889907
alternative_discordia1	26.5679	11.7983	22.4448	26.1698	23.1479	25.768	33.6398	32.4353	27.4014	38.9632	35.2747	15.4946
Zm00001d010863	14.0709	5.61362	6.51495	10.95	12.5293	13.119	15.3539	14.7865	17.1634	20.7499	17.2688	6.24256
Zm00001d010936	0.383508	0.00392115	0	0.0776876	0.0725171	1.0825	0.532341	0.0203979	1.22923	0.685954	0.698566	0
E2F-DP-transcription_factor_29	1.66216	0.660358	0.80606	1.68545	1.26094	2.06275	3.03693	1.64655	2.22599	4.09082	2.70279	0.540001
Zm00001d011781	1.58437	0.0601467	0.0324932	0.984007	0.515979	1.69978	2.61164	1.55677	3.28725	4.65323	3.35829	0.148362
Zm00001d011900	26.5951	11.8177	6.59735	32.0791	35.1018	23.1322	49.5261	44.6562	24.4138	46.8079	60.2547	15.801
Zm00001d011941	13.0681	5.7865	8.02996	6.72941	10.0184	13.1424	13.3897	7.11275	11.2255	13.1147	11.8813	5.6503
Zm00001d011997	7.36445	2.45176	2.24041	6.54936	6.12405	6.27919	11.8018	6.35735	8.14103	13.2421	8.64522	2.39233
Zm00001d012108	10.2319	3.66711	3.90844	9.67695	11.1756	9.01112	19.1591	18.0722	10.221	22.492	21.9879	5.65564
Zm00001d012144	1.67633	0.756809	1.02364	0.987139	1.22824	1.51301	2.26835	1.16297	1.70533	1.8695	1.42992	0.718417
Zm00001d012400	9.99205	4.36486	5.46261	8.1525	9.30972	8.92121	12.067	10.907	8.83013	10.9977	11.8213	4.90792
Zm00001d012571	23.888	9.68272	9.24887	16.0808	19.2148	23.0853	55.0783	35.3863	34.4587	51.7006	32.1321	10.3448
Zm00001d012593	10.291	1.96225	2.03848	10.5832	8.50592	6.72821	13.31	16.058	9.81236	17.8373	18.8668	2.71778
Zm00001d012655	3.2449	0.916418	1.59202	1.326	1.79773	2.00711	10.6755	8.25724	4.8036	12.6332	8.71796	1.5916
Zm00001d012670	1.89781	0.0779319	0.396735	0.275034	0.542208	1.60192	6.96428	3.06098	5.76885	8.19294	4.67169	0.184698
Zm00001d012690	9.42525	3.34444	4.1589	2.76854	1.86051	2.9179	13.9797	7.92674	7.34932	12.3665	9.13517	4.31478
chloroplast_RNA_splicing3	6.46525	2.92506	7.16571	7.50967	4.50655	3.85056	14.9247	15.4053	9.48137	15.251	13.5911	4.90907
pectin_methylesterase2	3.06833	0.0246246	0.6532	1.95718	1.72072	1.8723	4.08684	2.13708	1.74766	1.49578	2.26114	0
Zm00001d045105	3.07343	0	0.00974375	3.36052	1.54045	0.6032	4.83917	8.15782	10.175	18.8278	9.93511	0.0380254
starch_synthase_I	3.09038	0.959169	1.0399	2.05549	2.41051	2.16227	4.02981	2.66746	3.05138	3.77226	3.51635	1.02828
Zm00001d045445	0.938416	0.2561	0.25875	0.509639	0.37571	0.884566	3.09263	1.14993	2.38449	2.78833	1.3632	0.187828
Zm00001d045455	2.37721	0.698452	0.483126	1.84958	2.81283	2.85663	6.00367	5.72971	2.8657	3.8325	3.55558	0.615925
Zm00001d045481	10.5293	1.26375	7.04018	4.75777	7.21091	9.02711	15.4589	12.4947	10.1293	16.0317	11.1419	1.10907
GRAS-transcription_factor_42	1.5028	0.00887941	0	0.641398	0.37812	1.92211	3.44186	0.512437	5.12101	6.44438	2.74553	0.0732507
kinesin-related_protein2	2.77018	0.220362	0.253192	0.871712	0.86902	3.40441	5.35766	1.07917	6.71361	8.00794	3.55081	0.302713
Zm00001d045596	59.6483	14.9766	21.2462	38.9956	41.926	55.3602	71.6806	57.8801	71.7953	83.868	82.174	21.342
GRMZM2G105364	9.12086	0.444844	0.36024	5.49695	16.8129	10.6327	38.6461	29.6769	21.0741	37.4141	40.3233	0.600855
Zm00001d045757	21.1344	9.52632	12.5399	15.3375	16.7809	20.0001	29.5628	25.0732	21.7649	29.1113	27.0666	8.99022
Zm00001d045953	29.8529	12.33	14.5335	22.9045	25.9766	27.4162	45.1162	43.9519	34.3589	48.8776	53.5846	15.7614
Zm00001d046194	7.63453	2.95774	4.53114	6.15612	7.89112	5.61376	7.40574	5.60642	4.46532	6.64656	7.87414	2.1824
Zm00001d046372	1.78594	0.112791	0.125251	1.21952	1.53692	1.49018	4.05858	3.00069	1.76755	4.1037	3.07174	0.1519
fatty_acid_elongase2	15.8127	2.59751	2.14318	5.83359	17.5107	18.826	41.206	18.5728	16.6469	32.1945	25.5504	2.32328
Zm00001d046891	3.47857	0.130834	0.96726	1.2006	1.64533	2.46266	26.555	13.3444	11.0909	21.3933	7.6042	0.209387
Zm00001d047069	2.07763	0.308938	1.85042	0.528343	0.55439	1.80987	2.6213	1.46719	2.08151	3.35904	1.90004	0.32074
C2C2-GATA-transcription_factor_28	1.9313	0.0209774	0.016349	0.623489	1.73231	0.960936	2.7256	1.99698	2.15731	3.25394	3.80794	0.0604378
Zm00001d047162	9.66472	3.52875	4.01992	8.56946	10.0675	7.28662	11.0042	8.71716	8.20621	11.7044	12.4877	4.53317
Zm00001d047167	59.4866	24.9341	54.1958	33.8162	41.935	52.0845	100.422	73.35	52.204	84.8133	75.3177	26.9618
proton_gradient_regulation3_homolog	2.18214	0.81005	1.72149	1.82333	1.89494	1.73834	4.03945	3.97164	2.14567	4.10172	3.52506	1.25878
Zm00001d047593	0.731957	0.211243	0.276311	0.541991	0.624124	0.732598	0.827094	0.675138	0.626028	0.860168	0.673837	0.159536
Zm00001d047661	2.35428	0.944668	0.710779	2.4312	2.08062	1.43419	5.76713	3.64423	2.0286	4.91742	4.67616	0.935039
Zm00001d047839	17.9125	7.01987	10.505	13.5111	13.0311	14.754	22.159	20.9505	16.8879	28.5661	24.9304	9.19987
Zm00001d047889	0.50012	0.0719927	0.094251	0.187229	0.312233	0.647664	1.20689	0.359808	0.987599	1.42118	0.683646	0.0747499
Zm00001d047968	3.92105	1.16775	2.25425	1.58054	3.43183	2.8775	3.11784	2.17839	3.33799	4.10008	2.4025	1.33799
Zm00001d047975	1.31739	0.463333	0.566215	0.982233	1.20592	1.45789	1.37226	1.08484	1.0177	1.80166	1.14034	0.283282
Zm00001d047994	17.1527	5.29134	6.81052	18.058	12.789	10.1657	19.2131	18.0937	13.1684	18.2877	12.679	7.04799
Zm00001d048055	1.22034	0.0793886	0.00998595	0.192137	0.541575	1.01919	1.82506	0.296443	1.66469	2.1772	1.14623	0.0863973
leucine-rich_transmembrane_protein_kinase2	0.779066	0.156096	0.167912	0.511165	0.464585	0.55689	1.03192	0.710292	0.677672	1.14069	1.381	0.118149
Zm00001d048299	1.96489	0.0267782	0.0404069	0.688654	0.762459	2.83918	2.93559	0.376605	4.52025	5.70777	2.62663	0.18954
Zm00001d048319	1.43787	0.503338	1.69198	0.709473	1.19331	2.31261	3.39468	2.06956	1.17753	2.80452	3.07833	0.362257
Zm00001d048440	39.024	6.86312	15.6743	15.0142	18.683	30.0977	54.0122	32.7113	36.8808	68.8436	41.5388	7.90931
Zm00001d048441	12.2066	3.24061	12.5028	10.1863	8.11566	13.7135	39.1607	25.5837	19.3038	38.526	21.6837	6.75929
Zm00001d048522	1.59389	0.130592	0.271038	2.02743	1.53032	1.88639	3.16343	1.41376	2.13044	2.85923	1.83251	0.241283
Zm00001d000005	39.1293	11.9659	8.30482	26.8508	27.0382	32.2858	57.7526	45.861	39.1181	70.2102	56.8377	12.4244
Zm00001d000226	3.70278	0.81414	1.58674	2.69121	3.4867	3.7695	5.77692	2.72446	3.89141	4.49829	3.64668	0.953253
Zm00001d000381	3.834	0.826176	1.11626	1.38332	2.37967	3.43484	6.10835	5.13529	3.82371	6.33155	6.306	1.19503
Zm00001d000122	2.14394	0.428211	0.65601	1.34725	1.48546	2.11873	3.21234	1.77786	3.23238	3.71221	2.68689	0.390963
Zm00001d000202	42.1421	9.50956	8.54379	23.1461	27.2547	39.6168	52.4733	32.5279	48.2648	65.2446	47.6364	7.32345
rpl16	1.91456	0.832246	1.06795	2.10792	2.35342	1.71592	2.75472	2.28554	2.62335	2.40978	2.14164	0.471096
Zm00001d023007	2.59418	0.932438	1.35422	1.96602	2.05904	2.10944	2.52831	1.90639	2.73653	4.2875	3.17423	1.12825
Zm00001d023008	5.5498	1.89292	2.83894	4.15371	4.02861	4.08157	5.35537	3.97651	5.75853	8.52236	6.7383	2.37056
Zm00001d023009	2.82701	1.01351	1.44393	2.14136	2.23348	2.26755	2.7872	2.05764	3.00054	4.65389	3.46709	1.24197
Zm00001d023010	1.59354	0.679348	0.92506	1.22125	1.32589	1.55705	1.76002	1.20214	1.80457	2.79664	1.90412	0.691327
Zm00001d000506	38.078	3.9238	2.90829	45.1015	37.9698	90.501	1089.45	653.008	938.83	1511.27	869.872	2.64954
Zm00001d008099	1.6549	0.0178907	0	0.229356	0.309376	4.44595	2.17789	0.0930682	4.82525	3.06967	2.96398	0
Zm00001d027187	13.2729	0.70834	3.56754	3.34056	2.20934	11.0039	9.55712	2.67428	10.8482	12.9387	3.61228	1.49193
beta_expansin3	5.30989	0.760328	0.368616	0.723486	2.03486	10.9826	6.19675	2.61649	2.3592	4.37256	5.02694	0.318623
narrow_odd_dwarf1	8.78261	2.26094	3.08638	7.79516	9.27335	8.22512	14.2917	14.0824	5.94696	10.6151	13.2282	2.48043
Zm00001d028714	0.822336	0.0626841	0	0.370016	0.540061	0.188002	2.64744	1.00783	1.41944	3.57124	3.8343	0.0311831
Zm00001d030230	10.812	2.04247	1.73638	4.49686	5.62516	12.8028	15.7269	4.39986	17.6708	18.3792	10.2848	2.01457
Zm00001d030509	15.6525	5.80374	3.40183	7.72667	18.2737	13.8682	12.2818	6.27786	8.02041	11.5256	11.2353	2.60463
Zm00001d030698	8.17201	2.65777	0.0508311	3.25604	1.37134	5.69338	19.5602	6.36473	22.6991	26.432	7.27458	0.305583
Zm00001d031531	10.8982	2.37807	1.33039	5.93324	6.37414	14.0611	25.8538	13.2304	18.9511	29.7468	21.8917	2.77212
Zm00001d031837	1.21093	0.487191	0.11085	0.688569	0.261898	0.849541	3.04147	2.06376	3.52185	7.16235	3.23821	0.149111
Zm00001d033541	0.813832	0.433982	0.321192	0.57174	0.408036	0.399245	0.745103	0.391048	0.710108	0.834024	0.531534	0.343922
Zm00001d033670	4.46757	2.07363	2.00819	3.19896	2.8602	3.00387	5.49217	3.87832	3.34028	5.35349	3.59407	1.73405
Zm00001d034030	4.54821	1.20481	0.525555	3.35355	2.21251	6.22046	11.5642	2.76365	12.6639	16.3131	6.30113	0.690125
Zm00001d034077	7.35173	2.40835	1.46421	4.47634	6.67502	7.34528	7.67854	5.17315	4.94769	8.59211	9.67013	1.56796
Zm00001d034164	0.222515	0.0947244	0.0428402	0.105335	0.107446	0.17748	0.204287	0.11101	0.348294	0.476083	0.169917	0.0487894
Zm00001d034569	0.864243	0.543689	0.125851	0.948703	0.911137	1.01342	1.23751	0.697389	0.877136	0.922331	0.716646	0.0731209
Zm00001d034713	2.79403	0.746919	0.197009	4.91115	1.65606	1.26265	2.55857	1.22035	1.25581	3.17827	1.92022	0.251887
Zm00001d024904	0.874095	0.0629285	0.0399597	0.130192	0.236594	0.674812	1.2809	0.797212	1.6105	2.61966	1.21089	0.119316
acetyl-coenzyme_A_carboxylase1	12.4508	5.50389	4.09466	6.58119	8.75783	12.2423	15.9487	11.2217	12.0146	15.5633	13.9585	4.97887
Zm00001d025623	9.4103	1.44884	1.18887	4.21746	6.52201	4.53963	11.3899	9.19824	4.4987	9.88654	12.9831	0.835761
WRKY-transcription_factor_59	0.390448	0.0413125	0.0122465	0.333428	0.428601	0.36662	0.693181	0.661075	0.945192	1.52453	0.902761	0.0257721
Zm00001d026051	8.80893	4.91357	3.20785	8.61714	8.86676	7.78918	8.71181	10.494	6.53293	10.546	15.1663	3.86606
Zm00001d002192	16.3048	1.68647	0.118198	4.604	6.90675	16.7797	102.069	40.2446	24.3764	97.8625	66.458	0.794741
Zm00001d002193	24.0984	2.49559	0.178571	6.84693	10.1799	24.7982	150.816	59.8823	35.6545	144.201	97.9263	1.15385
Zm00001d002278	10.3578	1.0476	1.40123	2.84799	8.3685	4.90154	39.2802	19.4303	5.83993	18.606	15.3815	0.668754
Zm00001d002905	3.6501	2.487	0.731478	1.64488	5.31147	3.55029	4.61534	2.98038	2.81164	4.23722	5.09562	0.845075
Zm00001d003033	5.20886	2.47264	2.38788	2.65895	2.92245	4.7896	7.21017	4.27989	6.71545	7.11771	4.97593	2.83959
Zm00001d003062	34.675	12.627	7.88922	22.8254	31.5837	23.2769	26.372	28.4949	27.2898	38.9846	46.528	4.94081
Zm00001d003266	1.22811	0.105217	0.011801	0.439869	0.468621	1.22225	3.51493	1.43015	3.35188	3.6958	2.70895	0.130674
Zm00001d005454	133.187	34.721	16.77	181.639	132.475	38.0888	64.2925	37.5543	36.4675	77.2232	42.3896	8.14287
Zm00001d006443	4.61376	2.11222	2.07446	3.49945	2.95002	3.06826	7.50514	4.83926	5.9926	8.44424	5.6946	2.01464
Zm00001d007172	4.72867	1.67888	1.23404	7.829	7.12734	4.2963	8.28108	9.65073	4.8542	9.63234	12.6826	1.88027
Zm00001d007468	2.99557	0.863161	0.290256	0.983885	0.694339	4.16063	13.6929	3.47307	12.8303	18.8108	4.45876	0.333225
bHLH-transcription_factor_73	6.88541	1.94659	1.2346	2.16417	3.24688	3.80146	7.21087	6.01142	7.72549	11.0307	8.12274	1.44624
Zm00001d040260	27.3272	3.3819	1.96629	34.1826	30.3461	67.8633	777.249	462.903	649.596	1071.78	588.023	1.88121
Zm00001d040741	1.48037	0.263555	0.148533	0.241545	0.88503	1.66837	4.07237	2.37639	1.08833	3.5015	2.38842	0.171586
Zm00001d041700	0.574324	0.193197	0.0673424	0.176103	0.111938	0.288666	0.850901	0.243051	0.50697	0.868601	0.410718	0.0656527
Zm00001d041794	18.4433	13.0361	0.626034	135.914	149.755	7.82192	5.23535	6.60499	1.32631	18.0367	35.9334	0.578526
MADS-transcription_factor_69	13.6116	6.35519	6.11457	2.77976	6.25293	6.10416	10.6746	9.02771	9.36092	13.3986	9.66552	2.32174
Zm00001d042802	1.27598	0.556669	0.360879	1.22602	1.1309	0.905914	2.38109	1.64156	1.78455	2.01735	2.1732	0.410285
Zm00001d042810	1.10096	0.571701	0.395862	1.05469	1.55322	0.554322	0.930047	0.670461	0.742431	0.842182	0.818204	0.287304
Zm00001d043039	4.66341	1.93798	0.42901	1.68672	4.68806	2.87212	5.30632	3.46655	4.44314	6.03878	4.63025	0.481489
Zm00001d043578	3.03438	0.805549	0.615691	2.47232	2.89905	2.49753	3.86096	3.60139	3.11412	4.34969	4.76574	0.816183
ABI3-VP1-transcription_factor_48	1.89052	0.629267	0.449545	1.25647	1.11041	1.45045	2.48361	1.36537	2.00401	2.753	2.46376	0.656794
bHLH-transcription_factor_130	1.46098	0.641885	0.318679	1.18694	0.812066	1.38864	20.54	26.7833	9.58153	30.0241	23.771	1.06184
Zm00001d049533	1.41836	0.524728	0.260048	1.00802	1.42733	1.01209	1.55461	1.06904	1.52794	2.25458	1.73366	0.250961
Zm00001d049851	2.24231	2.21709	0.382924	1.71486	2.61316	1.64224	1.92071	1.03462	0.817998	2.06452	1.13795	0.320378
Zm00001d050153	36.145	13.8312	9.02222	14.081	30.0563	28.1549	44.4625	27.0764	19.6387	34.5492	33.2081	4.79415
Zm00001d050558	5.92594	2.53069	1.10359	4.22016	3.90566	4.15595	12.2852	11.297	9.47718	13.4249	12.6526	1.26221
NAC-transcription_factor_101	0.91043	0.330313	0.0550085	0.485125	0.679457	1.73225	2.67678	1.59444	2.92274	4.03053	3.07203	0.477448
TUB-transcription_factor_6	52.7344	15.506	16.7034	33.6662	39.3917	41.6128	73.306	53.1844	46.6528	66.7551	70.7494	13.8838
Zm00001d051759	11.8729	4.18668	1.81398	7.59002	14.9939	15.7029	25.2655	16.1124	14.5978	24.3158	22.5006	1.81325
bHLH-transcription_factor_36	0.64129	0.11925	0.0107175	0.826836	0.451487	0.498476	3.76426	3.80485	0.580973	2.02225	1.36473	0.0174434
Zm00001d052544	0.894925	0.683802	0.223176	0.21756	0.132983	0.1468	1.921	2.71158	0.914377	2.27121	4.20136	0.404411
Zm00001d052864	11.4854	2.2821	1.10475	5.47176	8.97916	8.72069	13.4116	8.43781	8.83074	12.962	14.0709	1.7144
Zm00001d013150	3.87009	1.97593	0.627922	4.35712	3.26836	6.63451	11.5087	6.93159	11.6426	15.3835	7.7342	3.10755
Zm00001d013168	2.69938	1.36546	0.747138	1.7236	1.79288	2.37114	5.27449	2.72832	2.91389	5.83484	4.73741	0.667885
Zm00001d013878	1.67574	0.25745	0.0296665	0.838829	0.691716	2.20362	3.73244	3.26734	1.56382	4.29692	2.58204	0.0867816
cyclin9	2.00447	0.289979	0.254498	1.17642	0.798371	1.50405	2.16413	1.88704	3.63188	4.78306	3.05299	0.328093
phospholipid_transfer_protein_homolog6	5.58417	1.14987	0.401555	1.37139	5.18182	2.78319	7.72958	2.50054	2.75029	4.46696	3.47731	0.248068
bHLH-transcription_factor_127	16.5761	4.0489	2.9577	2.22895	3.97628	16.6708	20.6379	6.76734	12.7498	18.2091	14.3451	0.952886
Zm00001d014826	5.24024	0.806406	0.0132205	0.460271	0.787546	6.51036	15.081	5.92066	6.23712	14.3287	8.5693	0.0515934
Trihelix-transcription_factor_22	0.65855	0.0497122	0.0195473	0.514427	0.43478	0.850971	4.19235	2.82413	2.28487	7.01281	3.42322	0.0256978
Zm00001d016273	18.2536	9.66387	6.34929	15.5352	14.2954	13.9284	31.0545	19.0634	25.2804	24.3831	22.7919	10.3077
GRMZM2G153368	1.09419	0.751586	0.033961	0.782661	0.303517	1.01281	1.42177	0.367238	1.45508	1.81362	1.03595	0.0941193
high_mobility_group_box_protein2	233.968	109.946	95.7255	141.256	143.857	200.864	233.037	167.487	235.495	251.416	199.471	109.965
Zm00001d017889	5.14402	3.49373	2.09748	4.85103	11.9485	6.64953	11.0117	13.2266	9.77605	11.4753	15.3057	3.37946
Zm00001d018009	5.31466	2.12205	1.28625	3.52914	2.56729	6.03519	8.37903	3.78456	11.326	12.913	8.05913	1.81906
bHLH-transcription_factor_30	4.20033	0.631698	0.649567	1.74601	8.90401	7.13452	17.6614	9.74496	6.84711	9.0694	8.27521	0.322372
Zm00001d018441	5.2522	1.86454	0.473152	1.87553	1.6775	6.74838	10.2363	2.49682	13.3991	17.107	9.87131	1.19359
Zm00001d037371	0.5068	0.0694285	0.0177025	0.24493	0.274262	0.389665	0.587002	0.136806	1.06878	0.896571	0.431288	0.103302
Rho-related_protein_from_plants_3	6.16906	4.58567	1.03529	3.11278	8.32976	6.81589	14.5294	6.72724	7.36908	11.7991	6.25394	1.19855
Zm00001d037932	4.43479	0.873834	0.524479	0.837301	2.10815	5.49717	56.9674	32.2167	9.52296	32.201	27.0189	0.313872
Zm00001d038005	2.45772	0.774973	0.491472	1.12388	0.939964	2.48148	2.85445	1.3954	2.51318	3.0798	1.94568	0.509746
Zm00001d038174	9.37103	3.48482	1.37359	8.68213	7.93888	9.34942	10.0115	6.72792	12.7554	18.2516	17.8229	2.38288
Zm00001d038223	7.76023	0.444175	0.0399593	3.27778	4.42636	5.97594	13.9496	3.7789	6.54621	8.87717	6.12524	0.156201
Zm00001d038624	2.22829	0.502674	0.313744	1.06955	1.23901	1.96518	6.43302	2.13817	9.93851	14.0633	4.90613	0.361345
Zm00001d038700	4.97825	1.69712	0.728008	5.01938	24.7957	15.9027	5.79675	3.79252	1.11355	1.74908	2.59545	0.198849
Zm00001d038882	0.46929	0.063434	0.0604309	0.306955	0.388989	0.539187	1.32851	0.381154	0.891605	1.41315	0.746872	0.0662522
Zm00001d020502	3.27962	1.60414	1.26771	2.36416	2.86332	3.785	3.8384	3.59992	3.80096	5.17944	5.05987	1.60039
Zm00001d020695	1.07785	0.66465	0.390156	1.53844	1.93721	1.93398	1.037	1.10818	1.03571	1.51802	1.37433	0.475887
Zm00001d020704	1.5716	0.1605	0.0130322	0.468726	0.742322	1.43978	1.28545	1.3396	3.619	3.01674	1.68565	0.088821
asceapen1	5.44383	1.5561	0.360382	2.07895	3.44251	3.84424	15.1822	6.61322	9.86126	14.78	7.13402	0.853993
Zm00001d021280	3.04556	0.35076	0.196717	0.535587	1.98212	2.96245	2.36713	1.45032	1.58549	3.00244	2.94502	0.232491
GRAS-transcription_factor_19	3.65557	1.22862	0.668082	1.86856	1.596	2.85467	4.87201	3.17376	5.39846	10.0515	5.87316	0.815399
Zm00001d022144	2.73877	1.00617	0.892416	1.24831	1.29385	2.56931	6.44614	2.17051	4.57601	5.75327	3.69057	0.860443
Zm00001d022276	5.06876	1.19614	0.627271	3.58628	3.69835	4.99405	7.72228	3.14912	9.92923	11.7499	6.73392	0.925834
Zm00001d022460	2.53985	0.169388	0.126992	0.228424	0.887797	1.83011	2.00706	0.332354	0.917293	1.54327	0.891707	0.0155381
Zm00001d022626	8.12395	1.12186	0.794126	3.2575	4.11958	8.51799	16.1721	7.77081	13.3423	19.8521	13.3928	1.5481
Zm00001d008782	1.79379	0.458587	0.468786	2.88687	1.97434	2.89561	5.02965	3.27519	3.3598	4.20923	2.02338	0.495369
Zm00001d009500	5.57164	0.998478	0.751659	3.22801	3.91673	5.33774	5.21216	2.66637	4.40604	5.09391	4.58913	0.627649
Zm00001d009765	2.18899	0.443344	0.193576	0.270402	0.851298	1.51	6.91391	3.56174	2.66843	6.63745	4.23931	0.334567
Zm00001d010488	7.75805	1.33127	1.13411	1.74198	3.9276	9.24781	11.8886	5.81583	10.9951	14.3814	9.92741	1.10512
Zm00001d010525	6.87251	2.11662	1.71797	3.64885	2.99215	5.27141	8.02829	5.18936	11.248	14.7847	10.2536	2.20417
Zm00001d011834	3.16155	0.534414	0.183571	1.16914	1.5995	2.10018	5.57577	3.95396	1.4941	3.99925	3.75054	0.0317491
Zm00001d012019	2.77907	0.469931	0.190054	0.567204	1.80677	1.07569	2.70021	0.934603	5.33539	4.76686	4.62989	0.378002
Zm00001d012350	0.747117	0.302832	0.0316379	0.732542	0.395267	0.761471	1.46377	0.993561	1.37665	2.40648	1.15138	0.100086
cyclin7	1.90158	0.310725	0.0377272	1.67928	1.00853	2.27686	6.05599	1.18762	7.59573	10.5643	4.23891	0.067993
gibberellin_2-oxidase10	6.80886	1.9372	0.437244	8.98277	9.99308	2.69657	5.39502	6.12454	3.13274	2.25763	6.8055	0.581019
Zm00001d044895	0.574768	0.0242142	0	0.0098813	0.176902	0.819651	3.01977	1.69176	0.630063	2.60292	1.55908	0.00921576
Homeobox-transcription_factor_4	6.48353	0.43126	0.0523764	1.79834	4.14185	0.876845	3.94245	6.95167	1.2152	3.99908	9.31159	0.0526003
Zm00001d045987	1.78544	0.572608	0.192793	1.18703	0.717183	1.02378	11.3022	5.2874	2.22993	7.85152	4.52305	0.218039
Zm00001d046561	2.5261	0.246341	0.258771	2.12408	3.98688	1.23422	4.0733	4.47768	2.11835	4.99369	6.16625	0.236305
bHLH-transcription_factor_69	2.50717	0.622235	0.258258	2.85392	2.64755	1.76311	9.48386	7.94925	4.63291	11.0357	9.42751	0.538894
Zm00001d047272	184.572	116.949	84.1419	216.945	249.875	182.741	141.691	143.69	140.687	171.814	163.365	65.1117
C3H-transcription_factor_36	15.5969	8.57161	3.52258	18.0521	13.4993	10.4268	13.0647	13.4224	14.0364	16.6704	15.5068	5.28462
Zm00001d047970	2.27919	0.571128	0.328907	0.578022	0.747249	1.78929	5.8575	3.7963	2.54743	5.8108	5.98832	0.861102

## Sheet: S3
Table S3. Gene list in different modules of WGCNA result.
moduleGenes	moduleColors
40S_ribosomal_protein_S21a	black
60S_acidic_ribosomal_protein_P0	black
60S_ribosomal_protein_L35	black
60S_ribosomal_protein_L5-1_homolog_a	black
ABC(yeast)_homolog1	black
ABI3-VP1-transcription_factor_9	black
acetolactate_synthase1	black
acidic_ribosomal_protein_P1a	black
acidic_ribosomal_protein_P2a	black
acidic_ribosomal_protein_P2a-2	black
acidic_ribosomal_protein_P2a-3	black
acidic_ribosomal_protein_P40	black
adenosine_5_-phosphosulfate_reductase-like8	black
AP2-EREBP-transcription_factor_212	black
ARID-transcription_factor_2	black
ARID-transcription_factor_3	black
asparagine_synthetase1	black
aspartyl-tRNA__synthetase1	black
autophagy13c	black
autophagy18d	black
autophagy18g	black
autophagy18h	black
autophagy2	black
autophagy4a	black
autophagy8b	black
bHLH-transcription_factor_10	black
bHLH-transcription_factor_43	black
blue-light_receptor_phototropin_1	black
BSD-transcription_factor_7	black
BSD-transcription_factor_9	black
BTB/POZ_domain1	black
bZIP-transcription_factor_101	black
bZIP-transcription_factor_71	black
C2C2-CO-like-transcription_factor_11	black
C2C2-GATA-transcription_factor_10	black
C2C2-GATA-transcription_factor_17	black
C2C2-GATA-transcription_factor_9	black
C2H2-transcription_factor_21	black
C3H-transcription_factor_310	black
C3H-transcription_factor_318	black
C3H-transcription_factor_326	black
calcineurin_B-like10	black
calcium_dependent_protein_kinase14	black
calcium_exchanger1	black
carbonic_anhydrase4	black
chaperonin_1	black
chaperonin2	black
defective_kernel2	black
dicarboxylic_acid_transporter2	black
DNA_polymerase_like1	black
dormancy_associated1	black
double_B-box_zinc_finger_protein1	black
elongated_mesocotyl2	black
elongation_factor_1-alpha10	black
elongation_factor_1-alpha9	black
elongation_factor_TU_mitochondrial1	black
elongation_initiation_factor2	black
empty_pericarp5	black
enoyl-CoA_hydratase1	black
eucaryotic_initiation_factor4	black
eukaryotic_initiation_factor3	black
eukaryotic_initiation_factor4a	black
folylpolyglutamate_synthetase2	black
G2-like-transcription_factor_51	black
GeBP-transcription_factor_17	black
GeBP-transcription_factor_19	black
glycine-rich_protein2	black
GNAT-transcription_factor_19	black
GNAT-transcription_factor_30	black
GNAT-transcription_factor_37	black
GNAT-transcription_factor_42	black
GNAT-transcription_factor_43	black
GRAS-transcription_factor_82	black
GRAS-transcription_factor_84	black
GRMZM2G153722	black
GTP_binding_protein2	black
histone_acetyltransferase1	black
histone_deacetylase102	black
Homeobox-transcription_factor_65	black
initiator-binding_protein2	black
iron-sulfur_protein2	black
JUMONJI-transcription_factor_13	black
JUMONJI-transcription_factor_19	black
lactate_dehydrogenase1	black
leunig-related5	black
maize_insect_resistance3	black
male_sterile10	black
MAP_kinase2	black
MAP_kinase7	black
math-btb12	black
meiotic_recombination_protein_11_homolog_A	black
mTERF_domain_protein27c	black
mTERF_domain_protein33	black
mTERF_protein_domain2	black
mTERF_protein_domain21	black
mTERF-domain_protein22	black
MutS_homolog1	black
myb_transcription_factor2	black
MYB-related-transcription_factor_22	black
MYB-related-transcription_factor_42	black
MYB-related-transcription_factor_67	black
MYB-related-transcription_factor_76	black
MYB-related-transcription_factor_98	black
MYB-transcription_factor_6	black
MYB-transcription_factor_60	black
NAC-transcription_factor_99	black
NLP-transcription_factor_14	black
NLP-transcription_factor_3	black
NLP-transcription_factor_7	black
nucleosome/chromatin_assembly_factor_A104	black
orange_pericarp1	black
organelle_RRM_protein1	black
origin_recognition_complex2	black
OVATE-transcription_factor_7	black
p15_(PC4_Sub1)-transcription_factor_1	black
PHD-transcription_factor_16	black
phm5822	black
phytochromeB1	black
plasma_membrane_intrinsic_protein1	black
prohibitin4	black
proteasome_component2	black
ras-related_protein_RIC1	black
Ras-related_protein2	black
receptor_for_activated_C_kinase2	black
recombination_protein51_gene_d	black
recombination_protein51_gene_e	black
ribosomal_protein_L39	black
ribosomal_protein_L44	black
ribosomal_protein_S11	black
Ribosomal_protein_S1-like1	black
ribosomal_protein_S27	black
ribosomal_protein_S4	black
ribosomal_protein_S5	black
ribosomal_protein_S8_homolog	black
ribosomal_proteinS12_(homolog)	black
ribosomal_proteinS6	black
ribosome_export_associated1	black
RNA_polymerase_T_phage-like_1	black
RNase_PH_homolog	black
RPL17	black
RPL39	black
rps11	black
rps8	black
severe_depolymerization_of_actin1	black
short_chain_alcohol_dehydrogenase1	black
snoR12	black
snoR143	black
snoR64	black
snoR66	black
snoR74	black
snoR80	black
SNORD14	black
SNORD24	black
snoU31b	black
snoZ161_228	black
snoZ162	black
snoZ278	black
topoisomerase-like_enzyme3	black
TUB-transcription_factor_2	black
violaxanthin_de-epoxidase1	black
whirly1	black
WHIRLY-transcription_factor_2	black
xerico3	black
ZIM-transcription_factor_17	black
zinc_finger_protein1	black
Zm00001d000076	black
Zm00001d000087	black
Zm00001d000152	black
Zm00001d000153	black
Zm00001d000241	black
Zm00001d000432	black
Zm00001d000685	black
Zm00001d000853	black
Zm00001d000992	black
Zm00001d001080	black
Zm00001d001471	black
Zm00001d001644	black
Zm00001d001788	black
Zm00001d001799	black
Zm00001d001845	black
Zm00001d001846	black
Zm00001d001880	black
Zm00001d001911	black
Zm00001d001914	black
Zm00001d001935	black
Zm00001d002024	black
Zm00001d002033	black
Zm00001d002135	black
Zm00001d002157	black
Zm00001d002166	black
Zm00001d002169	black
Zm00001d002185	black
Zm00001d002373	black
Zm00001d002418	black
Zm00001d002539	black
Zm00001d002550	black
Zm00001d002585	black
Zm00001d002639	black
Zm00001d002676	black
Zm00001d002682	black
Zm00001d002713	black
Zm00001d002734	black
Zm00001d002735	black
Zm00001d002737	black
Zm00001d002842	black
Zm00001d002956	black
Zm00001d002961	black
Zm00001d002968	black
Zm00001d002969	black
Zm00001d003014	black
Zm00001d003031	black
Zm00001d003040	black
Zm00001d003047	black
Zm00001d003083	black
Zm00001d003118	black
Zm00001d003123	black
Zm00001d003127	black
Zm00001d003196	black
Zm00001d003214	black
Zm00001d003250	black
Zm00001d003257	black
Zm00001d003259	black
Zm00001d003261	black
Zm00001d003304	black
Zm00001d003334	black
Zm00001d003372	black
Zm00001d003426	black
Zm00001d003427	black
Zm00001d003500	black
Zm00001d003556	black
Zm00001d003617	black
Zm00001d003621	black
Zm00001d003680	black
Zm00001d003683	black
Zm00001d003765	black
Zm00001d003896	black
Zm00001d003975	black
Zm00001d004012	black
Zm00001d004091	black
Zm00001d004137	black
Zm00001d004300	black
Zm00001d004339	black
Zm00001d004410	black
Zm00001d004434	black
Zm00001d004460	black
Zm00001d004516	black
Zm00001d004551	black
Zm00001d004672	black
Zm00001d004841	black
Zm00001d004918	black
Zm00001d004919	black
Zm00001d004927	black
Zm00001d004960	black
Zm00001d004982	black
Zm00001d005023	black
Zm00001d005089	black
Zm00001d005114	black
Zm00001d005156	black
Zm00001d005200	black
Zm00001d005228	black
Zm00001d005238	black
Zm00001d005303	black
Zm00001d005334	black
Zm00001d005349	black
Zm00001d005361	black
Zm00001d005396	black
Zm00001d005481	black
Zm00001d005520	black
Zm00001d005632	black
Zm00001d005636	black
Zm00001d005642	black
Zm00001d005645	black
Zm00001d005727	black
Zm00001d005750	black
Zm00001d005812	black
Zm00001d005902	black
Zm00001d005926	black
Zm00001d005966	black
Zm00001d006011	black
Zm00001d006096	black
Zm00001d006100	black
Zm00001d006113	black
Zm00001d006154	black
Zm00001d006175	black
Zm00001d006182	black
Zm00001d006255	black
Zm00001d006296	black
Zm00001d006350	black
Zm00001d006361	black
Zm00001d006388	black
Zm00001d006415	black
Zm00001d006455	black
Zm00001d006496	black
Zm00001d006497	black
Zm00001d006510	black
Zm00001d006541	black
Zm00001d006594	black
Zm00001d006613	black
Zm00001d006680	black
Zm00001d006710	black
Zm00001d006769	black
Zm00001d006822	black
Zm00001d006838	black
Zm00001d006844	black
Zm00001d006856	black
Zm00001d006886	black
Zm00001d006894	black
Zm00001d006899	black
Zm00001d006943	black
Zm00001d007018	black
Zm00001d007079	black
Zm00001d007102	black
Zm00001d007103	black
Zm00001d007125	black
Zm00001d007155	black
Zm00001d007192	black
Zm00001d007202	black
Zm00001d007207	black
Zm00001d007214	black
Zm00001d007394	black
Zm00001d007484	black
Zm00001d007490	black
Zm00001d007508	black
Zm00001d007514	black
Zm00001d007810	black
Zm00001d007819	black
Zm00001d007824	black
Zm00001d007851	black
Zm00001d007877	black
Zm00001d007881	black
Zm00001d007890	black
Zm00001d007898	black
Zm00001d007927	black
Zm00001d007934	black
Zm00001d007960	black
Zm00001d008212	black
Zm00001d008224	black
Zm00001d008238	black
Zm00001d008289	black
Zm00001d008291	black
Zm00001d008327	black
Zm00001d008360	black
Zm00001d008369	black
Zm00001d008580	black
Zm00001d008594	black
Zm00001d008624	black
Zm00001d008731	black
Zm00001d008743	black
Zm00001d008748	black
Zm00001d008752	black
Zm00001d008762	black
Zm00001d008800	black
Zm00001d008982	black
Zm00001d008996	black
Zm00001d009000	black
Zm00001d009023	black
Zm00001d009075	black
Zm00001d009089	black
Zm00001d009122	black
Zm00001d009147	black
Zm00001d009314	black
Zm00001d009387	black
Zm00001d009391	black
Zm00001d009417	black
Zm00001d009446	black
Zm00001d009449	black
Zm00001d009476	black
Zm00001d009517	black
Zm00001d009564	black
Zm00001d009578	black
Zm00001d009579	black
Zm00001d009597	black
Zm00001d009677	black
Zm00001d009690	black
Zm00001d009740	black
Zm00001d009741	black
Zm00001d009761	black
Zm00001d009779	black
Zm00001d009792	black
Zm00001d009848	black
Zm00001d009866	black
Zm00001d009878	black
Zm00001d009912	black
Zm00001d009950	black
Zm00001d010032	black
Zm00001d010121	black
Zm00001d010162	black
Zm00001d010204	black
Zm00001d010220	black
Zm00001d010262	black
Zm00001d010403	black
Zm00001d010512	black
Zm00001d010528	black
Zm00001d010530	black
Zm00001d010590	black
Zm00001d010614	black
Zm00001d010631	black
Zm00001d010723	black
Zm00001d010803	black
Zm00001d010835	black
Zm00001d010850	black
Zm00001d010868	black
Zm00001d010872	black
Zm00001d010880	black
Zm00001d010884	black
Zm00001d010942	black
Zm00001d011121	black
Zm00001d011167	black
Zm00001d011199	black
Zm00001d011227	black
Zm00001d011263	black
Zm00001d011331	black
Zm00001d011424	black
Zm00001d011476	black
Zm00001d011525	black
Zm00001d011585	black
Zm00001d011688	black
Zm00001d011709	black
Zm00001d011713	black
Zm00001d011738	black
Zm00001d011741	black
Zm00001d011750	black
Zm00001d011761	black
Zm00001d011773	black
Zm00001d011779	black
Zm00001d011796	black
Zm00001d011947	black
Zm00001d012052	black
Zm00001d012092	black
Zm00001d012118	black
Zm00001d012131	black
Zm00001d012145	black
Zm00001d012160	black
Zm00001d012161	black
Zm00001d012226	black
Zm00001d012503	black
Zm00001d012515	black
Zm00001d012517	black
Zm00001d012564	black
Zm00001d012598	black
Zm00001d012661	black
Zm00001d012685	black
Zm00001d012710	black
Zm00001d012768	black
Zm00001d012770	black
Zm00001d012771	black
Zm00001d012809	black
Zm00001d012815	black
Zm00001d012821	black
Zm00001d012830	black
Zm00001d012833	black
Zm00001d012839	black
Zm00001d012846	black
Zm00001d012855	black
Zm00001d012863	black
Zm00001d012884	black
Zm00001d012886	black
Zm00001d012890	black
Zm00001d012893	black
Zm00001d012918	black
Zm00001d012921	black
Zm00001d012928	black
Zm00001d012936	black
Zm00001d012996	black
Zm00001d013034	black
Zm00001d013058	black
Zm00001d013086	black
Zm00001d013095	black
Zm00001d013116	black
Zm00001d013204	black
Zm00001d013219	black
Zm00001d013283	black
Zm00001d013318	black
Zm00001d013329	black
Zm00001d013358	black
Zm00001d013392	black
Zm00001d013411	black
Zm00001d013430	black
Zm00001d013502	black
Zm00001d013607	black
Zm00001d013626	black
Zm00001d013652	black
Zm00001d013664	black
Zm00001d013692	black
Zm00001d013697	black
Zm00001d013730	black
Zm00001d013778	black
Zm00001d013779	black
Zm00001d013812	black
Zm00001d013816	black
Zm00001d013839	black
Zm00001d013842	black
Zm00001d013941	black
Zm00001d013951	black
Zm00001d013954	black
Zm00001d013999	black
Zm00001d014035	black
Zm00001d014079	black
Zm00001d014082	black
Zm00001d014088	black
Zm00001d014094	black
Zm00001d014122	black
Zm00001d014187	black
Zm00001d014222	black
Zm00001d014314	black
Zm00001d014338	black
Zm00001d014355	black
Zm00001d014423	black
Zm00001d014471	black
Zm00001d014569	black
Zm00001d014598	black
Zm00001d014599	black
Zm00001d014728	black
Zm00001d014736	black
Zm00001d014759	black
Zm00001d014771	black
Zm00001d014811	black
Zm00001d014812	black
Zm00001d014816	black
Zm00001d014880	black
Zm00001d014882	black
Zm00001d014924	black
Zm00001d014949	black
Zm00001d014950	black
Zm00001d014951	black
Zm00001d014966	black
Zm00001d014969	black
Zm00001d014973	black
Zm00001d014988	black
Zm00001d015058	black
Zm00001d015093	black
Zm00001d015097	black
Zm00001d015127	black
Zm00001d015151	black
Zm00001d015180	black
Zm00001d015196	black
Zm00001d015208	black
Zm00001d015229	black
Zm00001d015245	black
Zm00001d015300	black
Zm00001d015301	black
Zm00001d015313	black
Zm00001d015375	black
Zm00001d015379	black
Zm00001d015520	black
Zm00001d015526	black
Zm00001d015586	black
Zm00001d015662	black
Zm00001d015730	black
Zm00001d015776	black
Zm00001d015778	black
Zm00001d015865	black
Zm00001d015965	black
Zm00001d015971	black
Zm00001d015988	black
Zm00001d016084	black
Zm00001d016200	black
Zm00001d016271	black
Zm00001d016381	black
Zm00001d016528	black
Zm00001d016530	black
Zm00001d016666	black
Zm00001d016798	black
Zm00001d016801	black
Zm00001d016815	black
Zm00001d016825	black
Zm00001d017124	black
Zm00001d017146	black
Zm00001d017150	black
Zm00001d017175	black
Zm00001d017185	black
Zm00001d017214	black
Zm00001d017216	black
Zm00001d017250	black
Zm00001d017317	black
Zm00001d017351	black
Zm00001d017445	black
Zm00001d017467	black
Zm00001d017468	black
Zm00001d017470	black
Zm00001d017491	black
Zm00001d017544	black
Zm00001d017545	black
Zm00001d017566	black
Zm00001d017603	black
Zm00001d017607	black
Zm00001d017685	black
Zm00001d017689	black
Zm00001d017707	black
Zm00001d017719	black
Zm00001d017790	black
Zm00001d017848	black
Zm00001d017878	black
Zm00001d017881	black
Zm00001d017883	black
Zm00001d017914	black
Zm00001d017915	black
Zm00001d017953	black
Zm00001d017967	black
Zm00001d018019	black
Zm00001d018098	black
Zm00001d018141	black
Zm00001d018147	black
Zm00001d018199	black
Zm00001d018204	black
Zm00001d018243	black
Zm00001d018290	black
Zm00001d018295	black
Zm00001d018318	black
Zm00001d018328	black
Zm00001d018349	black
Zm00001d018409	black
Zm00001d018410	black
Zm00001d018466	black
Zm00001d018471	black
Zm00001d018534	black
Zm00001d018568	black
Zm00001d018598	black
Zm00001d018637	black
Zm00001d018653	black
Zm00001d018694	black
Zm00001d018804	black
Zm00001d018896	black
Zm00001d018903	black
Zm00001d018906	black
Zm00001d018944	black
Zm00001d018957	black
Zm00001d018979	black
Zm00001d019041	black
Zm00001d019147	black
Zm00001d019200	black
Zm00001d019372	black
Zm00001d019420	black
Zm00001d019449	black
Zm00001d019473	black
Zm00001d019562	black
Zm00001d019577	black
Zm00001d019697	black
Zm00001d019727	black
Zm00001d019814	black
Zm00001d019824	black
Zm00001d020011	black
Zm00001d020062	black
Zm00001d020103	black
Zm00001d020128	black
Zm00001d020201	black
Zm00001d020242	black
Zm00001d020256	black
Zm00001d020315	black
Zm00001d020435	black
Zm00001d020450	black
Zm00001d020501	black
Zm00001d020561	black
Zm00001d020810	black
Zm00001d020821	black
Zm00001d020870	black
Zm00001d020908	black
Zm00001d020909	black
Zm00001d020913	black
Zm00001d020948	black
Zm00001d021018	black
Zm00001d021046	black
Zm00001d021061	black
Zm00001d021084	black
Zm00001d021085	black
Zm00001d021145	black
Zm00001d021282	black
Zm00001d021294	black
Zm00001d021390	black
Zm00001d021411	black
Zm00001d021445	black
Zm00001d021498	black
Zm00001d021504	black
Zm00001d021580	black
Zm00001d021676	black
Zm00001d021704	black
Zm00001d021739	black
Zm00001d021875	black
Zm00001d021909	black
Zm00001d021980	black
Zm00001d021999	black
Zm00001d022049	black
Zm00001d022071	black
Zm00001d022115	black
Zm00001d022124	black
Zm00001d022125	black
Zm00001d022170	black
Zm00001d022194	black
Zm00001d022236	black
Zm00001d022241	black
Zm00001d022252	black
Zm00001d022265	black
Zm00001d022307	black
Zm00001d022322	black
Zm00001d022330	black
Zm00001d022352	black
Zm00001d022386	black
Zm00001d022394	black
Zm00001d022414	black
Zm00001d022433	black
Zm00001d022445	black
Zm00001d022462	black
Zm00001d022463	black
Zm00001d022492	black
Zm00001d022498	black
Zm00001d022537	black
Zm00001d022573	black
Zm00001d022603	black
Zm00001d022836	black
Zm00001d023145	black
Zm00001d023203	black
Zm00001d023264	black
Zm00001d023271	black
Zm00001d023302	black
Zm00001d023373	black
Zm00001d023422	black
Zm00001d023429	black
Zm00001d023452	black
Zm00001d023578	black
Zm00001d023671	black
Zm00001d023877	black
Zm00001d023896	black
Zm00001d023910	black
Zm00001d023915	black
Zm00001d024048	black
Zm00001d024059	black
Zm00001d024109	black
Zm00001d024158	black
Zm00001d024203	black
Zm00001d024294	black
Zm00001d024310	black
Zm00001d024373	black
Zm00001d024379	black
Zm00001d024409	black
Zm00001d024420	black
Zm00001d024464	black
Zm00001d024511	black
Zm00001d024573	black
Zm00001d024605	black
Zm00001d024655	black
Zm00001d024729	black
Zm00001d024808	black
Zm00001d024823	black
Zm00001d024828	black
Zm00001d025027	black
Zm00001d025034	black
Zm00001d025036	black
Zm00001d025060	black
Zm00001d025104	black
Zm00001d025134	black
Zm00001d025144	black
Zm00001d025160	black
Zm00001d025174	black
Zm00001d025175	black
Zm00001d025291	black
Zm00001d025294	black
Zm00001d025304	black
Zm00001d025380	black
Zm00001d025413	black
Zm00001d025433	black
Zm00001d025446	black
Zm00001d025625	black
Zm00001d025656	black
Zm00001d025667	black
Zm00001d025694	black
Zm00001d025717	black
Zm00001d025740	black
Zm00001d025784	black
Zm00001d025789	black
Zm00001d025857	black
Zm00001d025866	black
Zm00001d025872	black
Zm00001d025891	black
Zm00001d026025	black
Zm00001d026079	black
Zm00001d026124	black
Zm00001d026187	black
Zm00001d026195	black
Zm00001d026199	black
Zm00001d026213	black
Zm00001d026254	black
Zm00001d026263	black
Zm00001d026312	black
Zm00001d026343	black
Zm00001d026397	black
Zm00001d026483	black
Zm00001d026495	black
Zm00001d026559	black
Zm00001d026588	black
Zm00001d026607	black
Zm00001d026610	black
Zm00001d026652	black
Zm00001d027024	black
Zm00001d027176	black
Zm00001d027259	black
Zm00001d027266	black
Zm00001d027339	black
Zm00001d027371	black
Zm00001d027393	black
Zm00001d027416	black
Zm00001d027429	black
Zm00001d027468	black
Zm00001d027485	black
Zm00001d027512	black
Zm00001d027514	black
Zm00001d027515	black
Zm00001d027535	black
Zm00001d027576	black
Zm00001d027595	black
Zm00001d027611	black
Zm00001d027612	black
Zm00001d027626	black
Zm00001d027671	black
Zm00001d027683	black
Zm00001d027706	black
Zm00001d027751	black
Zm00001d027847	black
Zm00001d027895	black
Zm00001d027898	black
Zm00001d027903	black
Zm00001d028050	black
Zm00001d028107	black
Zm00001d028117	black
Zm00001d028183	black
Zm00001d028202	black
Zm00001d028205	black
Zm00001d028213	black
Zm00001d028225	black
Zm00001d028227	black
Zm00001d028244	black
Zm00001d028263	black
Zm00001d028264	black
Zm00001d028365	black
Zm00001d028384	black
Zm00001d028397	black
Zm00001d028422	black
Zm00001d028426	black
Zm00001d028463	black
Zm00001d028485	black
Zm00001d028502	black
Zm00001d028541	black
Zm00001d028558	black
Zm00001d028597	black
Zm00001d028601	black
Zm00001d028622	black
Zm00001d028655	black
Zm00001d028697	black
Zm00001d028779	black
Zm00001d028786	black
Zm00001d028810	black
Zm00001d028812	black
Zm00001d028813	black
Zm00001d028836	black
Zm00001d028837	black
Zm00001d028921	black
Zm00001d028935	black
Zm00001d029046	black
Zm00001d029055	black
Zm00001d029065	black
Zm00001d029104	black
Zm00001d029120	black
Zm00001d029130	black
Zm00001d029133	black
Zm00001d029142	black
Zm00001d029144	black
Zm00001d029174	black
Zm00001d029200	black
Zm00001d029248	black
Zm00001d029255	black
Zm00001d029264	black
Zm00001d029361	black
Zm00001d029380	black
Zm00001d029418	black
Zm00001d029428	black
Zm00001d029435	black
Zm00001d029530	black
Zm00001d029543	black
Zm00001d029647	black
Zm00001d029656	black
Zm00001d029693	black
Zm00001d029750	black
Zm00001d029764	black
Zm00001d029968	black
Zm00001d030011	black
Zm00001d030114	black
Zm00001d030143	black
Zm00001d030146	black
Zm00001d030612	black
Zm00001d030627	black
Zm00001d030639	black
Zm00001d030691	black
Zm00001d030741	black
Zm00001d030936	black
Zm00001d030937	black
Zm00001d031027	black
Zm00001d031028	black
Zm00001d031041	black
Zm00001d031042	black
Zm00001d031050	black
Zm00001d031130	black
Zm00001d031254	black
Zm00001d031256	black
Zm00001d031259	black
Zm00001d031291	black
Zm00001d031321	black
Zm00001d031326	black
Zm00001d031545	black
Zm00001d031560	black
Zm00001d031569	black
Zm00001d031611	black
Zm00001d031643	black
Zm00001d031701	black
Zm00001d031703	black
Zm00001d031929	black
Zm00001d031939	black
Zm00001d032056	black
Zm00001d032112	black
Zm00001d032160	black
Zm00001d032210	black
Zm00001d032232	black
Zm00001d032264	black
Zm00001d032370	black
Zm00001d032422	black
Zm00001d032469	black
Zm00001d032505	black
Zm00001d032587	black
Zm00001d032649	black
Zm00001d032667	black
Zm00001d032668	black
Zm00001d032670	black
Zm00001d032748	black
Zm00001d032760	black
Zm00001d032798	black
Zm00001d032804	black
Zm00001d032807	black
Zm00001d032900	black
Zm00001d032934	black
Zm00001d032945	black
Zm00001d033038	black
Zm00001d033099	black
Zm00001d033105	black
Zm00001d033128	black
Zm00001d033129	black
Zm00001d033130	black
Zm00001d033168	black
Zm00001d033186	black
Zm00001d033312	black
Zm00001d033318	black
Zm00001d033420	black
Zm00001d033495	black
Zm00001d033526	black
Zm00001d033634	black
Zm00001d033640	black
Zm00001d033641	black
Zm00001d033704	black
Zm00001d033734	black
Zm00001d033764	black
Zm00001d033849	black
Zm00001d033913	black
Zm00001d033916	black
Zm00001d033928	black
Zm00001d033933	black
Zm00001d034013	black
Zm00001d034019	black
Zm00001d034108	black
Zm00001d034111	black
Zm00001d034179	black
Zm00001d034188	black
Zm00001d034251	black
Zm00001d034259	black
Zm00001d034340	black
Zm00001d034371	black
Zm00001d034422	black
Zm00001d034509	black
Zm00001d034529	black
Zm00001d034554	black
Zm00001d034598	black
Zm00001d034609	black
Zm00001d034628	black
Zm00001d034633	black
Zm00001d034682	black
Zm00001d034698	black
Zm00001d034717	black
Zm00001d034719	black
Zm00001d034752	black
Zm00001d034771	black
Zm00001d034773	black
Zm00001d034776	black
Zm00001d034790	black
Zm00001d034826	black
Zm00001d034851	black
Zm00001d034855	black
Zm00001d034876	black
Zm00001d034894	black
Zm00001d034914	black
Zm00001d035019	black
Zm00001d035040	black
Zm00001d035048	black
Zm00001d035094	black
Zm00001d035212	black
Zm00001d035333	black
Zm00001d035501	black
Zm00001d035649	black
Zm00001d035693	black
Zm00001d035772	black
Zm00001d035802	black
Zm00001d035901	black
Zm00001d035902	black
Zm00001d035913	black
Zm00001d035953	black
Zm00001d035954	black
Zm00001d036044	black
Zm00001d036055	black
Zm00001d036108	black
Zm00001d036181	black
Zm00001d036322	black
Zm00001d036454	black
Zm00001d036499	black
Zm00001d036565	black
Zm00001d036567	black
Zm00001d036624	black
Zm00001d036630	black
Zm00001d036689	black
Zm00001d036709	black
Zm00001d036710	black
Zm00001d036741	black
Zm00001d036742	black
Zm00001d036776	black
Zm00001d036912	black
Zm00001d036964	black
Zm00001d037069	black
Zm00001d037096	black
Zm00001d037254	black
Zm00001d037268	black
Zm00001d037272	black
Zm00001d037290	black
Zm00001d037455	black
Zm00001d037471	black
Zm00001d037489	black
Zm00001d037539	black
Zm00001d037601	black
Zm00001d037603	black
Zm00001d037608	black
Zm00001d037620	black
Zm00001d037624	black
Zm00001d037807	black
Zm00001d037884	black
Zm00001d037891	black
Zm00001d037897	black
Zm00001d037900	black
Zm00001d037902	black
Zm00001d037920	black
Zm00001d037929	black
Zm00001d037972	black
Zm00001d038004	black
Zm00001d038021	black
Zm00001d038051	black
Zm00001d038066	black
Zm00001d038095	black
Zm00001d038133	black
Zm00001d038166	black
Zm00001d038206	black
Zm00001d038248	black
Zm00001d038292	black
Zm00001d038303	black
Zm00001d038318	black
Zm00001d038328	black
Zm00001d038374	black
Zm00001d038445	black
Zm00001d038506	black
Zm00001d038519	black
Zm00001d038525	black
Zm00001d038530	black
Zm00001d038535	black
Zm00001d038553	black
Zm00001d038572	black
Zm00001d038646	black
Zm00001d038690	black
Zm00001d038719	black
Zm00001d038747	black
Zm00001d038756	black
Zm00001d038776	black
Zm00001d038807	black
Zm00001d038818	black
Zm00001d038832	black
Zm00001d038849	black
Zm00001d038859	black
Zm00001d038865	black
Zm00001d038886	black
Zm00001d038946	black
Zm00001d038960	black
Zm00001d038973	black
Zm00001d039001	black
Zm00001d039007	black
Zm00001d039078	black
Zm00001d039106	black
Zm00001d039147	black
Zm00001d039179	black
Zm00001d039273	black
Zm00001d039311	black
Zm00001d039316	black
Zm00001d039348	black
Zm00001d039372	black
Zm00001d039395	black
Zm00001d039449	black
Zm00001d039458	black
Zm00001d039460	black
Zm00001d039467	black
Zm00001d039564	black
Zm00001d039568	black
Zm00001d039590	black
Zm00001d039594	black
Zm00001d039595	black
Zm00001d039620	black
Zm00001d039746	black
Zm00001d039758	black
Zm00001d039762	black
Zm00001d039873	black
Zm00001d039908	black
Zm00001d040038	black
Zm00001d040109	black
Zm00001d040185	black
Zm00001d040193	black
Zm00001d040197	black
Zm00001d040222	black
Zm00001d040257	black
Zm00001d040293	black
Zm00001d040351	black
Zm00001d040459	black
Zm00001d040582	black
Zm00001d040583	black
Zm00001d040588	black
Zm00001d040617	black
Zm00001d040768	black
Zm00001d040796	black
Zm00001d041127	black
Zm00001d041135	black
Zm00001d041375	black
Zm00001d041464	black
Zm00001d041474	black
Zm00001d041480	black
Zm00001d041515	black
Zm00001d041696	black
Zm00001d041727	black
Zm00001d041760	black
Zm00001d041762	black
Zm00001d041786	black
Zm00001d041838	black
Zm00001d041857	black
Zm00001d041861	black
Zm00001d041900	black
Zm00001d041968	black
Zm00001d041988	black
Zm00001d041993	black
Zm00001d041995	black
Zm00001d042017	black
Zm00001d042024	black
Zm00001d042058	black
Zm00001d042067	black
Zm00001d042137	black
Zm00001d042233	black
Zm00001d042259	black
Zm00001d042266	black
Zm00001d042277	black
Zm00001d042308	black
Zm00001d042323	black
Zm00001d042427	black
Zm00001d042455	black
Zm00001d042479	black
Zm00001d042508	black
Zm00001d042512	black
Zm00001d042528	black
Zm00001d042603	black
Zm00001d042725	black
Zm00001d042765	black
Zm00001d042772	black
Zm00001d042820	black
Zm00001d042931	black
Zm00001d042965	black
Zm00001d042966	black
Zm00001d043035	black
Zm00001d043107	black
Zm00001d043110	black
Zm00001d043155	black
Zm00001d043168	black
Zm00001d043185	black
Zm00001d043223	black
Zm00001d043225	black
Zm00001d043259	black
Zm00001d043289	black
Zm00001d043290	black
Zm00001d043352	black
Zm00001d043370	black
Zm00001d043404	black
Zm00001d043426	black
Zm00001d043445	black
Zm00001d043558	black
Zm00001d043573	black
Zm00001d043606	black
Zm00001d043613	black
Zm00001d043625	black
Zm00001d043632	black
Zm00001d043656	black
Zm00001d043695	black
Zm00001d043875	black
Zm00001d043928	black
Zm00001d043942	black
Zm00001d043945	black
Zm00001d044017	black
Zm00001d044043	black
Zm00001d044086	black
Zm00001d044116	black
Zm00001d044144	black
Zm00001d044243	black
Zm00001d044251	black
Zm00001d044297	black
Zm00001d044331	black
Zm00001d044336	black
Zm00001d044388	black
Zm00001d044423	black
Zm00001d044459	black
Zm00001d044552	black
Zm00001d044597	black
Zm00001d044618	black
Zm00001d044619	black
Zm00001d044659	black
Zm00001d044702	black
Zm00001d044747	black
Zm00001d044843	black
Zm00001d044945	black
Zm00001d045027	black
Zm00001d045028	black
Zm00001d045053	black
Zm00001d045069	black
Zm00001d045075	black
Zm00001d045090	black
Zm00001d045094	black
Zm00001d045106	black
Zm00001d045160	black
Zm00001d045176	black
Zm00001d045274	black
Zm00001d045276	black
Zm00001d045277	black
Zm00001d045288	black
Zm00001d045315	black
Zm00001d045352	black
Zm00001d045483	black
Zm00001d045487	black
Zm00001d045492	black
Zm00001d045590	black
Zm00001d045725	black
Zm00001d045746	black
Zm00001d045812	black
Zm00001d045819	black
Zm00001d045837	black
Zm00001d045872	black
Zm00001d045889	black
Zm00001d046016	black
Zm00001d046076	black
Zm00001d046097	black
Zm00001d046129	black
Zm00001d046183	black
Zm00001d046190	black
Zm00001d046249	black
Zm00001d046531	black
Zm00001d046549	black
Zm00001d046581	black
Zm00001d046583	black
Zm00001d046587	black
Zm00001d046658	black
Zm00001d046680	black
Zm00001d046693	black
Zm00001d046729	black
Zm00001d046764	black
Zm00001d046790	black
Zm00001d046882	black
Zm00001d046971	black
Zm00001d047006	black
Zm00001d047049	black
Zm00001d047138	black
Zm00001d047271	black
Zm00001d047289	black
Zm00001d047469	black
Zm00001d047472	black
Zm00001d047477	black
Zm00001d047481	black
Zm00001d047518	black
Zm00001d047599	black
Zm00001d047612	black
Zm00001d047635	black
Zm00001d047667	black
Zm00001d047699	black
Zm00001d047713	black
Zm00001d047804	black
Zm00001d047828	black
Zm00001d047937	black
Zm00001d047958	black
Zm00001d047986	black
Zm00001d048081	black
Zm00001d048132	black
Zm00001d048153	black
Zm00001d048157	black
Zm00001d048158	black
Zm00001d048159	black
Zm00001d048190	black
Zm00001d048198	black
Zm00001d048238	black
Zm00001d048256	black
Zm00001d048282	black
Zm00001d048291	black
Zm00001d048382	black
Zm00001d048409	black
Zm00001d048442	black
Zm00001d048445	black
Zm00001d048470	black
Zm00001d048512	black
Zm00001d048596	black
Zm00001d048614	black
Zm00001d048632	black
Zm00001d048670	black
Zm00001d048721	black
Zm00001d048732	black
Zm00001d048738	black
Zm00001d048825	black
Zm00001d048880	black
Zm00001d048983	black
Zm00001d049043	black
Zm00001d049050	black
Zm00001d049075	black
Zm00001d049087	black
Zm00001d049121	black
Zm00001d049140	black
Zm00001d049305	black
Zm00001d049360	black
Zm00001d049399	black
Zm00001d049500	black
Zm00001d049636	black
Zm00001d049668	black
Zm00001d049673	black
Zm00001d049768	black
Zm00001d049790	black
Zm00001d049830	black
Zm00001d049858	black
Zm00001d049933	black
Zm00001d049956	black
Zm00001d049984	black
Zm00001d050187	black
Zm00001d050190	black
Zm00001d050193	black
Zm00001d050273	black
Zm00001d050393	black
Zm00001d050434	black
Zm00001d050496	black
Zm00001d050551	black
Zm00001d050658	black
Zm00001d050838	black
Zm00001d050862	black
Zm00001d050874	black
Zm00001d050916	black
Zm00001d050923	black
Zm00001d050938	black
Zm00001d050963	black
Zm00001d051021	black
Zm00001d051116	black
Zm00001d051136	black
Zm00001d051291	black
Zm00001d051366	black
Zm00001d051430	black
Zm00001d051490	black
Zm00001d051498	black
Zm00001d051535	black
Zm00001d051545	black
Zm00001d051563	black
Zm00001d051605	black
Zm00001d051741	black
Zm00001d051868	black
Zm00001d051929	black
Zm00001d052003	black
Zm00001d052009	black
Zm00001d052019	black
Zm00001d052025	black
Zm00001d052056	black
Zm00001d052075	black
Zm00001d052144	black
Zm00001d052307	black
Zm00001d052377	black
Zm00001d052410	black
Zm00001d052452	black
Zm00001d052472	black
Zm00001d052485	black
Zm00001d052540	black
Zm00001d052566	black
Zm00001d052709	black
Zm00001d052735	black
Zm00001d052756	black
Zm00001d052766	black
Zm00001d052848	black
Zm00001d052854	black
Zm00001d052855	black
Zm00001d052865	black
Zm00001d052885	black
Zm00001d052948	black
Zm00001d052952	black
Zm00001d052974	black
Zm00001d053026	black
Zm00001d053059	black
Zm00001d053067	black
Zm00001d053101	black
Zm00001d053207	black
Zm00001d053232	black
Zm00001d053290	black
Zm00001d053354	black
Zm00001d053396	black
Zm00001d053401	black
Zm00001d053547	black
Zm00001d053553	black
Zm00001d053641	black
Zm00001d053660	black
Zm00001d053728	black
Zm00001d053738	black
Zm00001d053754	black
Zm00001d053813	black
Zm00001d053825	black
Zm00001d053857	black
Zm00001d053873	black
Zm00001d053894	black
Zm00001d053931	black
Zm00001d053936	black
Zm00001d053939	black
Zm00001d053962	black
Zm00001d053963	black
Zm00001d053979	black
Zm00001d053986	black
Zm00001d054001	black
Zm00001d054047	black
Zm00001d054072	black
Zm00001d054089	black
12-oxo-phytodienoic_acid_reductase2	blue
12-oxo-phytodienoic_acid_reductase3	blue
1-aminocyclopropane-1-carboxylate_oxidase15	blue
1-aminocyclopropane-1-carboxylate_oxidase3	blue
1-aminocyclopropane-1-carboxylate_oxidase4	blue
6-phosphogluconate_dehydrogenase1	blue
ABI3-VP1-transcription_factor_31	blue
ABI3-VP1-transcription_factor_5	blue
ABI3-VP1-transcription_factor_50	blue
ABI3-VP1-transcription_factor_8	blue
abscisic_acid_8_-hydroxylase3	blue
abscisic_acid_stress_ripening5	blue
abscisic_acid_stress_ripening7	blue
abscisic_acid_stress_ripening8	blue
aconitase3	blue
actin_depolymerizing_factor1	blue
adenosylmethionine_aminotransferase1	blue
adenylate_kinase1	blue
alanine_aminotransferase5	blue
alcohol_dehydrogenase1	blue
alcohol_dehydrogenase2	blue
aldehyde_dehydrogenase2	blue
aldehyde_oxidase2	blue
aldehyde_oxidase4	blue
Alfin-like-transcription_factor_17	blue
alpha-galactosidase1	blue
alternative_oxidase1	blue
alternative_oxidase3	blue
ammonium_transporter1	blue
anther-specific_protein_3	blue
anthocyaninless4	blue
AP2-EREBP-transcription_factor_128	blue
AP2-EREBP-transcription_factor_129	blue
AP2-EREBP-transcription_factor_131	blue
AP2-EREBP-transcription_factor_134	blue
AP2-EREBP-transcription_factor_139	blue
AP2-EREBP-transcription_factor_14	blue
AP2-EREBP-transcription_factor_148	blue
AP2-EREBP-transcription_factor_149	blue
AP2-EREBP-transcription_factor_170	blue
AP2-EREBP-transcription_factor_177	blue
AP2-EREBP-transcription_factor_180	blue
AP2-EREBP-transcription_factor_195	blue
AP2-EREBP-transcription_factor_90	blue
AP2-EREBP-transcription_factor_96	blue
AP2-EREBP-transcription_factor_99	blue
ARF-transcription_factor_18	blue
ARF-transcription_factor_23	blue
argonaute18a	blue
argonaute2a	blue
arogenate_dehydratase6	blue
ascorbate_peroxidase2	blue
asg11	blue
ATP_sulfurylase1	blue
autophagy9	blue
Aux/IAA-transcription_factor_34	blue
bentazon_resistance1	blue
benzoxazinone_synthesis10	blue
benzoxazinone_synthesis11	blue
benzoxazinone_synthesis14	blue
benzoxazinone_synthesis9	blue
bHLH-transcription_factor_119	blue
bHLH-transcription_factor_32	blue
bHLH-transcription_factor_62	blue
bHLH-transcription_factor_70	blue
bHLH-transcription_factor_77	blue
bHLH-transcription_factor_91	blue
bHLH-transcription_factor_94	blue
bHLH-transcription_factor_98	blue
bnl10.13a	blue
bnl8.15	blue
brassinosteroid_synthesis1	blue
bri1-like_receptor_kinase3	blue
BSD-transcription_factor_4	blue
BSD-transcription_factor_8	blue
bZIP-transcription_factor_119	blue
bZIP-transcription_factor_35	blue
bZIP-transcription_factor_45	blue
bZIP-transcription_factor_54	blue
bZIP-transcription_factor_7	blue
bZIP-transcription_factor_70	blue
bZIP-transcription_factor_85	blue
bZIP-transcription_factor_9	blue
C2C2-Dof-transcription_factor_13	blue
C2C2-Dof-transcription_factor_41	blue
C2H2-transcription_factor_2133	blue
C2H2-transcription_factor_25	blue
C3H-transcription_factor_37	blue
calcineurin_B-like9	blue
calcium/calmodulin_dependent_protein_kinase1	blue
calcium_dependent_protein_kinase11	blue
calcium_dependent_protein_kinase13	blue
calcium_dependent_protein_kinase4	blue
calcium_dependent_protein_kinase5	blue
calcium_pump2	blue
calmodulin3	blue
carbonic_anhydrase6	blue
catalase3	blue
CCAAT-HAP2-transcription_factor_213	blue
CCAAT-HAP2-transcription_factor_24	blue
CCAAT-HAP2-transcription_factor_27	blue
chalcone_flavanone_isomerase3	blue
chitinase_A1	blue
chitinase_B1	blue
chitinase_chem5	blue
chitinase2	blue
chorismate_mutase2	blue
cis-zeatin_O-glucosyltransferase2	blue
citrate_synthase1	blue
CNR2	blue
CNR5	blue
CNR7	blue
copalyl_diphosphate_synthase2	blue
CruP_paralog1	blue
csu147	blue
cyclin10	blue
cystatin6	blue
cytidine_methyl_kinase1	blue
cytochrome_P-450_20	blue
cytokinin_oxidase10	blue
DBP-transcription_factor_1	blue
deoxy_xylulose_reductoisomerase1	blue
deoxy_xylulose_synthase_2	blue
derlin1	blue
dihydrolipoamide_S-acetyltransferase1	blue
diphosphocytidyl_methyl_erythritol_synthase1	blue
diphosphocytidyl_methyl_erythritol_synthase2	blue
E2F-DP-transcription_factor_219	blue
empty_pericarp6	blue
etched1	blue
ethylene_receptor_homolog40	blue
farnesyl_diphosphate_synthase3	blue
fatty_acid_desaturase8	blue
fatty_acyl_thioesterase1	blue
F-box_domain_and_LRR_containing_protein1	blue
ferredoxin_NADP_reductase1	blue
ferredoxin3	blue
FHA-transcription_factor_15	blue
flavanone_3-hydroxylase1	blue
fructokinase1	blue
G2-like-transcription_factor_2	blue
G2-like-transcription_factor_3	blue
G2-like-transcription_factor_31	blue
G2-like-transcription_factor_32	blue
G2-like-transcription_factor_54	blue
GeBP-transcription_factor_16	blue
geranylgeranyl_pyrophosphate_synthase2	blue
gibberellin_2-oxidase13	blue
glucan_endo-1_2C3-beta-glucosidase_homolog1	blue
glucosamine_fructose-6-phosphate_aminotransferase1	blue
glucose-6-phosphate_dehydrogenase1	blue
glutamine_synthetase5	blue
glutathione_transferase15	blue
glutathione_transferase18	blue
glutathione_transferase19	blue
glutathione_transferase21	blue
glutathione_transferase23	blue
glutathione_transferase24	blue
glutathione_transferase30	blue
glutathione_transferase31	blue
glutathione_transferase32	blue
glutathione_transferase34	blue
glutathione_transferase39	blue
glutathione_transferase8	blue
GNAT-transcription_factor_13	blue
GNAT-transcription_factor_25	blue
GNAT-transcription_factor_38	blue
GRAS-transcription_factor_10	blue
GRAS-transcription_factor_14	blue
GRAS-transcription_factor_2	blue
GRAS-transcription_factor_25	blue
GRAS-transcription_factor_34	blue
GRAS-transcription_factor_43	blue
GRAS-transcription_factor_48	blue
GRAS-transcription_factor_68	blue
GRAS-transcription_factor_69	blue
GRAS-transcription_factor_83	blue
GRMZM2G048522	blue
GRMZM2G102770	blue
GRMZM2G117942	blue
GRMZM2G177227	blue
GRMZM2G179768	blue
GRMZM2G359322	blue
guaiacol_peroxidase3	blue
Helminthosporium_carbonum_susceptibility1	blue
Helminthosporium_turcicum_resistanceN1	blue
hemoglobin1	blue
histidine-containing_phosphotransfer_protein2	blue
homeobox1	blue
Homeobox-transcription_factor_100	blue
Homeobox-transcription_factor_130	blue
Homeobox-transcription_factor_30	blue
Homeobox-transcription_factor_88	blue
homocysteine_S-methyltransferase_1	blue
homocysteine_S-methyltransferase4	blue
HSF-transcription_factor_1	blue
HSF-transcription_factor_10	blue
HSF-transcription_factor_21	blue
HSF-transcription_factor_7	blue
hydroxycinnamoyltransferase1	blue
hydroxycinnamoyltransferase2	blue
hydroxycinnamoyltransferase3	blue
hydroxycinnamoyltransferase4	blue
hydroxylase3	blue
hypersensitive_induced_reaction1	blue
isopentenyl_pyrophosphate_isomerase3	blue
JUMONJI-transcription_factor_10	blue
JUMONJI-transcription_factor_14	blue
JUMONJI-transcription_factor_16	blue
JUMONJI-transcription_factor_4	blue
kaurene_synthase1	blue
kaurene_synthase3	blue
kaurene_synthase4	blue
kaurene_synthase6	blue
LBD-transcription_factor_1	blue
LBD-transcription_factor_33	blue
LBD-transcription_factor_38	blue
LBD-transcription_factor_41	blue
lemon_white1	blue
leunig-related1	blue
LIM-transcription_factor_5	blue
LIP1	blue
lipoxygenase3	blue
lipoxygenase4	blue
MADS-transcription_factor_53	blue
magnesium_transporter6	blue
major_facilitator_superfamily_defense1	blue
major_facilitator_superfamily_defense2	blue
male_sterile44	blue
MAP_kinase_kinase_kinase47	blue
MAP_kinase1	blue
MAP_kinase3	blue
math-btb13	blue
math-btb15	blue
math-btb16	blue
math-btb8	blue
methyl_erythritol_cyclodiphosphate_synthase2	blue
mitochondrial_carrier_family_protein1	blue
monosaccharide_transporter1	blue
mTERF-domain_protein6	blue
multidrug_resistance_protein_associated1	blue
MYB-related-transcription_factor_36	blue
MYB-transcription_factor_100	blue
MYB-transcription_factor_105	blue
MYB-transcription_factor_110	blue
MYB-transcription_factor_118	blue
MYB-transcription_factor_132	blue
MYB-transcription_factor_141	blue
MYB-transcription_factor_146	blue
MYB-transcription_factor_166	blue
MYB-transcription_factor_167	blue
MYB-transcription_factor_29	blue
MYB-transcription_factor_34	blue
MYB-transcription_factor_4	blue
MYB-transcription_factor_41	blue
MYB-transcription_factor_43	blue
MYB-transcription_factor_72	blue
MYB-transcription_factor_75	blue
MYB-transcription_factor_80	blue
NaCl_stress_protein1	blue
NAC-transcription_factor_108	blue
NAC-transcription_factor_109	blue
NAC-transcription_factor_113	blue
NAC-transcription_factor_122	blue
NAC-transcription_factor_126	blue
NAC-transcription_factor_22	blue
NAC-transcription_factor_23	blue
NAC-transcription_factor_30	blue
NAC-transcription_factor_31	blue
NAC-transcription_factor_4	blue
NAC-transcription_factor_40	blue
NAC-transcription_factor_41	blue
NAC-transcription_factor_53	blue
NAC-transcription_factor_56	blue
NAC-transcription_factor_66	blue
NAC-transcription_factor_7	blue
NAC-transcription_factor_73	blue
NAC-transcription_factor_74	blue
NAC-transcription_factor_75	blue
NAC-transcription_factor_93	blue
NAC-transcription_factor_97	blue
NADP-dependent_malic_enzyme6	blue
NLP-transcription_factor_15	blue
npi393	blue
OBAP2B	blue
opaque_endosperm7	blue
orange_pericarp2	blue
OVATE-transcription_factor_32	blue
pale_aleurone_color1	blue
pathogenesis_related_protein4	blue
pathogenesis_related_protein5	blue
pathogenesis-related_protein1	blue
pathogenesis-related_protein3	blue
pathogenesis-related_protein6	blue
pathogenesis-related_protein7	blue
pco080661a	blue
peroxidase_5	blue
peroxidase3	blue
PHD-transcription_factor_26	blue
PHD-transcription_factor_36	blue
phenylalanine_ammonia_lyase7	blue
phosphate_transporter_protein1	blue
phosphate_transporter_protein2	blue
phosphoenolpyruvate_carboxylase_kinase3	blue
phosphoenolpyruvate_carboxylase2	blue
phosphoenolpyruvate_carboxylase3	blue
phospholipase_C1	blue
phospholipase_D12	blue
phospholipase_D2	blue
phospholipase_D7	blue
phospholipase_D9	blue
phytosulfokine_peptide_precursor1	blue
Plant_SRP	blue
precursor_elicitor_peptide4	blue
precursor_elicitor_peptide5	blue
protein_disulfide_isomerase1	blue
protein_disulfide_isomerase11	blue
protein_kinase1	blue
proteolipid_membrane_potential_regulator2	blue
proteolipid_membrane_potential_regulator8	blue
putative_aldehyde_dehydrogenase_MIS1	blue
pyruvate_dehydrogenase_(lipoamide)_kinase1	blue
ras-related_protein_RHN1	blue
reaction_to_X._oryzae1	blue
receptor-like_kinase4	blue
receptor-like_protein_kinase1	blue
red_aleurone1	blue
respiratory_burst_oxidase4	blue
ribosome-inactivating_protein1	blue
ribulose_bisphosphate_carboxylase_small_subunit2	blue
roothair_defective3	blue
rotten_ear3	blue
salt-induced_MAP_kinase1	blue
SBP-transcription_factor_18	blue
SBP-transcription_factor_6	blue
SBP-transcription_factor_9	blue
Ser/Thr_receptor-like_kinase1	blue
serine_acetyltransferase2	blue
serine_threonine_kinase1	blue
set_domain_gene108	blue
SHI/STY_(SRS)-transcription_factor_8	blue
signal_recognition_particle_receptor_homolog1	blue
sister_of_liguleless_narrow1	blue
snoR24	blue
SNORD25	blue
somatic_embryogenesis_receptor-like_kinase2	blue
somatic_embryogenesis_receptor-like_kinase3	blue
stearoyl-acyl-carrier-protein_desaturase2	blue
stress-induced_protein_kinase1	blue
stress-induced_protein1	blue
subtilisin-chymotrypsin_inhibitor_homolog1	blue
succinate_dehydrogenase12	blue
sucrose-phosphatase2	blue
sulfite_reductase1	blue
superoxide_dismutase4	blue
tassel_seed1	blue
tassel_seed2	blue
terpene_synthase11	blue
terpene_synthase21	blue
thiamin_diphosphokinase1	blue
thiaminase3	blue
thiamine_diphosphate_carrier_protein1	blue
thiamine_diphosphate_carrier_protein2	blue
TPS6	blue
translocon-associated_protein_homolog1	blue
transmembrane_protein20	blue
trehalase1	blue
trehalose-6-phosphate_phosphatase11	blue
trehalose-6-phosphate_synthase2	blue
trehalose-6-phosphate_synthase8	blue
Trihelix-transcription_factor_14	blue
Trihelix-transcription_factor_2	blue
Trihelix-transcription_factor_20	blue
Trihelix-transcription_factor_5	blue
tRNA-Tyr	blue
tryptophan_synthase_alpha_subunit1	blue
TUB-transcription_factor_10	blue
ubiquitin_receptor1	blue
umc115	blue
umc2181	blue
umc83a	blue
umc86a	blue
vacuolar_sorting_receptor_homolog1	blue
violaxanthin_de-epoxidase3	blue
viviparous10	blue
viviparous15	blue
viviparous8	blue
white_pollen1	blue
wound_induced_protein1	blue
WRI1_transcription_factor2	blue
WRKY-transcription_factor_108	blue
WRKY-transcription_factor_114	blue
WRKY-transcription_factor_115	blue
WRKY-transcription_factor_116	blue
WRKY-transcription_factor_122	blue
WRKY-transcription_factor_124	blue
WRKY-transcription_factor_125	blue
WRKY-transcription_factor_16	blue
WRKY-transcription_factor_18	blue
WRKY-transcription_factor_2	blue
WRKY-transcription_factor_21	blue
WRKY-transcription_factor_25	blue
WRKY-transcription_factor_26	blue
WRKY-transcription_factor_27	blue
WRKY-transcription_factor_29	blue
WRKY-transcription_factor_30	blue
WRKY-transcription_factor_32	blue
WRKY-transcription_factor_34	blue
WRKY-transcription_factor_36	blue
WRKY-transcription_factor_40	blue
WRKY-transcription_factor_42	blue
WRKY-transcription_factor_43	blue
WRKY-transcription_factor_48	blue
WRKY-transcription_factor_51	blue
WRKY-transcription_factor_56	blue
WRKY-transcription_factor_57	blue
WRKY-transcription_factor_58	blue
WRKY-transcription_factor_62	blue
WRKY-transcription_factor_64	blue
WRKY-transcription_factor_68	blue
WRKY-transcription_factor_69	blue
WRKY-transcription_factor_73	blue
WRKY-transcription_factor_74	blue
WRKY-transcription_factor_77	blue
WRKY-transcription_factor_79	blue
WRKY-transcription_factor_82	blue
WRKY-transcription_factor_83	blue
WRKY-transcription_factor_84	blue
WRKY-transcription_factor_86	blue
WRKY-transcription_factor_92	blue
WRKY-transcription_factor_93	blue
WRKY-transcription_factor_95	blue
WRKY-transcription_factor_97	blue
WRKY-transcription_factor_99	blue
wusl1032	blue
yellow_stripe1	blue
Zea_mays_ARGOS5	blue
Zea_mays_ARGOS7	blue
Zea_mays_ARGOS9	blue
Zea_mays_MADS27	blue
ZeamMp137	blue
ZeamMp161	blue
zeaxanthin_epoxidase1	blue
ZIM-transcription_factor_12	blue
ZIM-transcription_factor_16	blue
ZIM-transcription_factor_23	blue
ZIM-transcription_factor_26	blue
ZIM-transcription_factor_27	blue
ZIM-transcription_factor_30	blue
ZIM-transcription_factor_33	blue
ZIM-transcription_factor_4	blue
ZIM-transcription_factor_9	blue
Zinc_finger_nuclease2	blue
zinc_finger_protein4	blue
zinc_finger_protein6	blue
Zm00001d000006	blue
Zm00001d000012	blue
Zm00001d000017	blue
Zm00001d000018	blue
Zm00001d000023	blue
Zm00001d000042	blue
Zm00001d000074	blue
Zm00001d000098	blue
Zm00001d000124	blue
Zm00001d000150	blue
Zm00001d000154	blue
Zm00001d000195	blue
Zm00001d000196	blue
Zm00001d000298	blue
Zm00001d000346	blue
Zm00001d000396	blue
Zm00001d000403	blue
Zm00001d000434	blue
Zm00001d000438	blue
Zm00001d000553	blue
Zm00001d000657	blue
Zm00001d000741	blue
Zm00001d000914	blue
Zm00001d000915	blue
Zm00001d001008	blue
Zm00001d001017	blue
Zm00001d001023	blue
Zm00001d001069	blue
Zm00001d001289	blue
Zm00001d001397	blue
Zm00001d001418	blue
Zm00001d001460	blue
Zm00001d001563	blue
Zm00001d001585	blue
Zm00001d001668	blue
Zm00001d001676	blue
Zm00001d001766	blue
Zm00001d001769	blue
Zm00001d001781	blue
Zm00001d001784	blue
Zm00001d001813	blue
Zm00001d001818	blue
Zm00001d001824	blue
Zm00001d001832	blue
Zm00001d001849	blue
Zm00001d001855	blue
Zm00001d001856	blue
Zm00001d001906	blue
Zm00001d001932	blue
Zm00001d002015	blue
Zm00001d002016	blue
Zm00001d002017	blue
Zm00001d002018	blue
Zm00001d002020	blue
Zm00001d002032	blue
Zm00001d002046	blue
Zm00001d002131	blue
Zm00001d002146	blue
Zm00001d002158	blue
Zm00001d002159	blue
Zm00001d002160	blue
Zm00001d002161	blue
Zm00001d002175	blue
Zm00001d002178	blue
Zm00001d002181	blue
Zm00001d002254	blue
Zm00001d002255	blue
Zm00001d002261	blue
Zm00001d002271	blue
Zm00001d002272	blue
Zm00001d002283	blue
Zm00001d002287	blue
Zm00001d002292	blue
Zm00001d002295	blue
Zm00001d002301	blue
Zm00001d002318	blue
Zm00001d002369	blue
Zm00001d002374	blue
Zm00001d002382	blue
Zm00001d002393	blue
Zm00001d002435	blue
Zm00001d002468	blue
Zm00001d002479	blue
Zm00001d002536	blue
Zm00001d002541	blue
Zm00001d002610	blue
Zm00001d002621	blue
Zm00001d002623	blue
Zm00001d002673	blue
Zm00001d002707	blue
Zm00001d002710	blue
Zm00001d002729	blue
Zm00001d002751	blue
Zm00001d002753	blue
Zm00001d002776	blue
Zm00001d002836	blue
Zm00001d002845	blue
Zm00001d002847	blue
Zm00001d002853	blue
Zm00001d002875	blue
Zm00001d002881	blue
Zm00001d002889	blue
Zm00001d002959	blue
Zm00001d002979	blue
Zm00001d002996	blue
Zm00001d003015	blue
[truncated: 29,327 more rows]

## Sheet: S4
Table S4. F. verticillioides upregulated and PHYC-dependent differentially expressed metabolites (UPDMs) with average relative abundance for each sample.
Compound_KEGG_ID	KO	KO_10	KO_24	ZC01	ZC01_10	ZC01_24	PHYC1	PHYC1_10	PHYC1_24	PHYC2	PHYC2_10	PHYC2_24
C18016	1.41917e+07	4.04119e+06	7.32758e+06	1.69033e+06	5.04334e+06	3.64782e+06	1.1876e+06	2.70488e+06	3.80826e+06	7.33684e+06	549756	1.36025e+06
C13455	1.67923e+07	5.60791e+06	1.31473e+07	2.59545e+06	1.3079e+07	8.82016e+06	1.34086e+06	2.36968e+06	5.98234e+06	4.79971e+06	1.44048e+06	6.70989e+06
C13453	1.52079e+07	5.48092e+06	8.48861e+06	1.69464e+06	1.20514e+07	1.02075e+07	580478	1.67032e+06	6.47076e+06	5.41372e+06	1.51841e+06	4.57179e+06
C11876	2.29363e+06	1.72033e+06	1.41792e+06	1.2293e+06	2.24844e+06	2.57876e+06	525855	2.22317e+06	2.34043e+06	1.27372e+06	1.52649e+06	2.59241e+06
C10107	1.80758e+06	1.83537e+06	2.74601e+06	714536	1.03054e+06	2.1707e+06	330228	1.4947e+06	1.83008e+06	1.04878e+06	797674	2.04078e+06
C08491	904819	540565	715526	283556	607475	781133	304754	548459	626570	311375	576088	360411
C06093	1.41917e+07	4.04119e+06	7.32758e+06	1.69033e+06	5.04334e+06	3.64782e+06	1.1876e+06	2.70488e+06	3.80826e+06	7.33684e+06	549756	1.36025e+06
C06082	1.04791e+07	3.96096e+06	1.36362e+07	1.89785e+06	4.52128e+06	5.87636e+06	1.47595e+06	5.98679e+06	4.43263e+06	2.77856e+06	948924	4.10664e+06
C05651	25061.3	13671.8	8366.06	2249.99	59254.8	61418	1820.23	9297.14	31871.6	41632.3	100662	389192
C04556	3.56162e+07	7.13753e+06	2.5054e+07	1.73778e+07	5.50027e+07	5.76929e+07	8.21754e+06	1.24822e+07	2.80808e+07	1.90446e+07	8.73841e+06	1.06058e+07
C02325	7.19133e+07	1.42412e+08	7.6323e+07	3.97494e+07	1.24722e+08	1.26069e+08	1.35469e+07	4.23581e+07	192457002	5.50172e+07	1.66243e+07	3.78736e+07
C01929	568663	171031	159497	35975	606381	339471	19442.6	428699	511610	59880.9	1	254297
C01279	568663	171031	159497	35975	606381	339471	19442.6	428699	511610	59880.9	1	254297
C01107	3.60082e+07	5.52845e+07	565487	33225.8	696097	778850	5.98962e+06	379524	1.07261e+06	6.06236e+07	2.27169e+08	4.33445e+08
C00826	1.5204e+06	438168	528588	337512	683345	1.13391e+06	198189	402155	1.54253e+06	2.27727e+06	208914	595654
C00760	197634	225519	182478	8402.81	54957.5	16353.7	24638.4	113808	89285.2	16436.7	1757.63	2838.8
C00643	1.82654e+07	2.25349e+07	2.83924e+07	1.12943e+07	2.17888e+07	3.63256e+07	1.15048e+07	2.86874e+07	2.73998e+07	4.48724e+07	2.08729e+07	3.68302e+07
C00584	387395	284948	237997	155308	314930	439761	76189.8	326884	392228	254461	186824	371385
C00463	369827	641315	347729	51580.7	246303	528579	160042	614712	431129	502911	336969	1.23885e+06
C00436	5.92021e+06	1.92079e+06	2.10942e+06	797065	8.0145e+06	3.9631e+06	309811	4.17549e+06	4.09099e+06	1.7789e+06	644107	3.58465e+06
C00427	387395	284948	237997	155308	314930	439761	76189.8	326884	392228	254461	186824	371385
C00388	1.08213e+06	406725	529248	98732.6	1.37475e+06	765357	52131.4	873545	781090	268753	91106.8	558584
C00378	3.92576e+07	3.04888e+07	1.35826e+07	2.09269e+07	6.51613e+07	4.57406e+07	1.07288e+07	2.94985e+07	4.08303e+07	4.52163e+07	1.47483e+07	4.2939e+07
C00345	570260	835097	807421	97571.9	360871	624360	180779	212514	128219	13468.6	24375.9	324794
C00214	25061.3	13671.8	8366.06	2249.99	59254.8	61418	1820.23	9297.14	31871.6	41632.3	100662	389192

## Sheet: S5
Table S5. F. verticillioides downregulated and PHYC-dependent differentially expressed metabolites (DPDMs) with average relative abundance for each sample.
Compound_KEGG_ID	KO	KO_10	KO_24	ZC01	ZC01_10	ZC01_24	PHYC1	PHYC1_10	PHYC1_24	PHYC2	PHYC2_10	PHYC2_24
C05276	46818.4	133340	2.18218e+06	1.18199e+06	315285	49984.4	212230	64305.3	49216.1	314429	487583	1
C00346	2.64355e+06	4.55465e+06	3.5006e+06	7.68243e+06	2.44342e+06	2.61584e+06	7.21802e+06	9.59717e+06	3.46097e+06	5.05113e+06	6.21077e+06	4.36237e+06
C02291	439817	11121.2	965475	3.80046e+06	1.40117e+06	1.63235e+06	379984	981028	815839	429627	1	49428.5
C00018	3.13462e+07	3.40107e+07	6.09212e+07	4.12857e+07	1.62697e+07	2.569e+07	3.74195e+07	5.93163e+07	4.04647e+07	4.64317e+07	2.12387e+07	1.5753e+07
C03906	1.97553e+07	2.05864e+07	3.28134e+07	2.30914e+07	9.25803e+06	1.02748e+07	2.25664e+07	3.30848e+07	2.39552e+07	2.5297e+07	1.27889e+07	1.01932e+07
C00117	1.97553e+07	2.05864e+07	3.28134e+07	2.30914e+07	9.25803e+06	1.02748e+07	2.25664e+07	3.30848e+07	2.39552e+07	2.5297e+07	1.27889e+07	1.01932e+07
C00620	1.97553e+07	2.05864e+07	3.28134e+07	2.30914e+07	9.25803e+06	1.02748e+07	2.25664e+07	3.30848e+07	2.39552e+07	2.5297e+07	1.27889e+07	1.01932e+07
C00231	1.97553e+07	2.05864e+07	3.28134e+07	2.30914e+07	9.25803e+06	1.02748e+07	2.25664e+07	3.30848e+07	2.39552e+07	2.5297e+07	1.27889e+07	1.01932e+07
C00199	1.97553e+07	2.05864e+07	3.28134e+07	2.30914e+07	9.25803e+06	1.02748e+07	2.25664e+07	3.30848e+07	2.39552e+07	2.5297e+07	1.27889e+07	1.01932e+07
C02693	1.42428e+07	5.00153e+07	3.13202e+07	2.53013e+07	1.02603e+07	8.45264e+06	3.68778e+07	2.62405e+07	1.64911e+07	2.08151e+07	4.143e+07	3.44948e+07
C12138	91995.4	137097	138749	270043	290841	60510.5	1904.79	2606.36	20518.6	376177	93356.4	53739.9
C17621	603697	789379	648155	884842	546961	422228	967585	148538	733226	872050	933319	902963
C05623	799784	813073	632224	1.59115e+06	1.3806e+06	781242	78848.3	52095.5	20190.4	1.59937e+06	548963	686117

## Sheet: S6
Table S6. Lesion length of stalk rot under different metabolites treatment.
Environment	Planting density	Treatment	Size	Lesion length (cm)	Standard deviation	Significance test
2023-XSBN	52,500 hectare-1	Mock	97	26.36	19.78
2023-XSBN	52,500 hectare-1	Histamine	114	26.04	15.98	n.s.
2023-XSBN	52,500 hectare-1	Thiamine	121	19.13	18.06	**
2024-WJ	52,500 hectare-1	Mock	30	30.17	20.86
2024-WJ	52,500 hectare-1	Histamine	56	24.59	17.13	n.s.
2024-WJ	52,500 hectare-1	Thiamine	46	39.63	19.44	*
2024-WJ	120,000 hectare-1	Mock	42	51.51	23.84
2024-WJ	120,000 hectare-1	Histamine	68	32.57	28.33	***
2024-WJ	120,000 hectare-1	Thiamine	93	34.39	24.28	***
2024-CZ	52,500 hectare-1	Mock	65	32.72	29.47
2024-CZ	52,500 hectare-1	Histamine	38	10.13	18.85	***
2024-CZ	52,500 hectare-1	Thiamine	30	16.67	27.12	*
2024-CZ	120,000 hectare-1	Mock	77	42.94	42.69
2024-CZ	120,000 hectare-1	Histamine	39	24.58	32	*
2024-CZ	120,000 hectare-1	Thiamine	55	25.27	30.75	**
Note. XSBN: Xishuangbanna; WJ: Wenjiang; CZ: Chongzhou. n.s. indicates not significant

## Sheet: S7
Table S7. Sequencing data and QC summary table for PHYCs related plants.
Sample	Raw Reads	Raw Bases(G)	Raw Q20(%)	Raw Q30(%)	Raw GC(%)	Clean Reads	Clean Bases(G)	Clean Q20(%)	Clean Q30(%)	Clean GC(%)	Effective Rate(%)
KO_1	43011234	6.45	97.46	92.11	50.72	36318720	5.35	99.07	95.96	50.34	84.44
KO_2	44872864	6.73	97.51	92.24	50.72	37984300	5.6	99.08	96.03	50.43	84.65
KO_3	43658304	6.55	97.58	92.45	50.78	37227202	5.47	99.1	96.11	50.46	85.27
KO_10_1	41434028	6.22	97.5	92.13	51.42	35083178	5.19	99.08	95.96	51.07	84.67
KO_10_2	39826970	5.97	97.56	92.4	51.11	33807432	4.99	99.09	96.07	50.72	84.89
KO_10_3	43981680	6.6	97.47	92.15	51.06	37149386	5.49	99.07	95.98	50.7	84.47
KO_24_1	55891490	8.38	97.56	92.35	51.29	47481524	7	99.05	95.93	50.93	84.95
KO_24_2	42155170	6.32	97.45	92.06	51.44	35564004	5.25	99.08	95.96	51.09	84.36
KO_24_3	37973754	5.7	97.11	91.38	50.7	30873322	4.54	98.97	95.76	50.27	81.3
PHYC1_1	45436942	6.82	97.59	92.49	50.22	38707020	5.7	99.09	96.09	49.9	85.19
PHYC1_2	44213794	6.63	97.54	92.39	50.71	37460108	5.5	99.1	96.13	50.43	84.72
PHYC1_3	57973806	8.7	97.19	91.6	50.19	47413528	6.96	98.98	95.81	49.85	81.78
PHYC1_10_1	49130600	7.37	97.62	92.59	50.84	41985576	6.17	99.11	96.15	50.49	85.46
PHYC1_10_2	52347266	7.85	97.61	92.6	50.89	44668732	6.56	99.11	96.19	50.59	85.33
PHYC1_10_3	49449010	7.42	97.59	92.52	50.16	42134634	6.2	99.12	96.19	49.8	85.21
PHYC1_24_1	52443292	7.87	97.64	92.66	50.23	44842070	6.58	99.11	96.17	49.93	85.51
PHYC1_24_2	49101602	7.37	97.39	91.94	51.36	41178890	6.07	99.06	95.95	51.06	83.86
PHYC1_24_3	40242532	6.04	97.39	91.9	51.05	33813300	4.98	99.06	95.88	50.64	84.02
PHYC2_1	46655616	7	97.6	92.5	50.31	39807514	5.84	99.11	96.13	49.98	85.32
PHYC2_2	41561836	6.23	97.63	92.56	50.28	35525424	5.23	99.12	96.16	49.94	85.48
PHYC2_3	48503248	7.28	97.6	92.52	50.8	41347132	6.08	99.1	96.13	50.47	85.25
PHYC2_10_1	43642756	6.55	97.44	91.99	50.72	36778116	5.43	99.07	95.93	50.38	84.27
PHYC2_10_2	51539462	7.73	97.74	92.98	50.95	44405742	6.5	99.17	96.42	50.62	86.16
PHYC2_10_3	49156628	7.37	97.51	92.26	50.05	41597246	6.13	99.08	96.02	49.73	84.62
PHYC2_24_1	48052760	7.21	97.34	91.76	50.88	40113084	5.92	99.02	95.77	50.53	83.48
PHYC2_24_2	42552236	6.38	97.41	92.03	51.51	35782692	5.27	99.08	96.01	51.19	84.09
PHYC2_24_3	52445896	7.87	97	90.97	50.77	42496800	6.28	98.97	95.61	50.5	81.03
ZC_1	53389874	8.01	97.66	92.69	51.01	45749782	6.73	99.13	96.22	50.69	85.69
ZC_2	47153572	7.07	97.41	92.01	51.06	39673098	5.85	99.08	95.99	50.74	84.14
ZC_3	51758880	7.76	97.12	91.35	51.06	42124096	6.22	98.96	95.71	50.67	81.39
ZC_10_1	52530798	7.88	97.72	92.87	51.27	45184046	6.63	99.14	96.28	50.95	86.01
ZC_10_2	41715996	6.26	97.42	92.04	51.19	35123902	5.18	99.09	96.03	50.92	84.2
ZC_10_3	50186848	7.53	97.55	92.37	51.13	42644262	6.27	99.07	96.01	50.8	84.97
ZC_24_1	36461552	5.47	97.29	91.58	51.02	30367130	4.48	99.03	95.78	50.69	83.29
ZC_24_2	43828528	6.57	97.53	92.3	51.37	37172258	5.47	99.1	96.08	51.05	84.81
ZC_24_3	50048358	7.51	97.73	92.88	51.62	43118506	6.34	99.11	96.2	51.29	86.15

## Sheet: S8
Table S8. Sequencing data and QC summary table for phyb1 related plants.
Sample	Raw Reads	Raw Bases(G)	Raw Q20(%)	Raw Q30(%)	Raw GC(%)	Clean Reads	Clean Bases(G)	Clean Q20(%)	Clean Q30(%)	Clean GC(%)	Effective Rate(%)
B73_1	54094732	8.11	97.94	94.11	51.13	46815740	6.97	99.25	97.15	50.71	86.54
B73_2	57191074	8.58	98	94.24	50.89	49761310	7.38	99.27	97.22	50.52	87.01
B73_3	48777398	7.32	97.94	94.09	50.71	42220002	6.28	99.25	97.14	50.39	86.56
B73_10_1	53968432	8.1	98.02	94.27	51.12	47014102	6.99	99.26	97.18	50.76	87.11
B73_10_2	59384828	8.91	98.02	94.29	50.64	51722626	7.68	99.27	97.23	50.31	87.1
B73_10_3	59759242	8.96	97.97	94.2	51.03	51839638	7.69	99.27	97.23	50.67	86.75
B73_24_1	50927364	7.64	97.91	94.05	51.13	43990094	6.54	99.25	97.16	50.79	86.38
B73_24_2	57894250	8.68	97.98	94.19	51.51	50283714	7.47	99.26	97.18	51.14	86.85
B73_24_3	60265038	9.04	98.01	94.29	50.8	52542498	7.8	99.27	97.23	50.49	87.19
phyb1_1	47789934	7.17	97.91	94.01	50.93	41207260	6.14	99.24	97.09	50.53	86.23
phyb1_2	49839376	7.48	97.88	93.93	51.09	42881444	6.39	99.24	97.1	50.73	86.04
phyb1_3	58712202	8.81	97.96	94.18	51.1	50939550	7.57	99.26	97.22	50.75	86.76
phyb1_10_1	49448118	7.42	97.91	94.05	51.14	42658810	6.34	99.25	97.17	50.77	86.27
phyb1_10_2	47935214	7.19	97.89	93.95	51.41	41235612	6.14	99.23	97.05	50.98	86.02
phyb1_10_3	54524722	8.18	97.94	94.09	51.14	47215824	7.03	99.25	97.14	50.84	86.6
phyb1_24_1	56192646	8.43	97.97	94.19	51.61	48858034	7.25	99.26	97.21	51.33	86.95
phyb1_24_2	61439384	9.22	97.9	94	51.33	52983416	7.85	99.25	97.13	50.99	86.24
phyb1_24_3	55597544	8.34	97.99	94.23	51.68	48373084	7.17	99.28	97.25	51.4	87.01

## Sheet: S9
Table S9. primers utilized in this study.
phyc1-F	GCCACTTCGACTACTCCTCG	The primers are used to detect gene-edited material for PHYC1
phyc1-R	CCACAGAGGCTGAGAGGTTG
phyc2-F	AGCAGCTCTGCGCGGTCCAA	The primers are used to detect gene-edited material for PHYC2
phyc2-R	GCCTTTCGGTTGTTGGTCAC
OEC1-F	TGCTCTCCAGGTGCAGAAAAT	The primers are used to detect transgenic overexpression materials for PHYC1 and PHYC2
OEC2-F	AGCTTCAGCATGCTCTTGAGG
eFGP-N-3	CGTCGCCGTCCAGCTCGACCAG
wrky43-F	GACCGTCGTGCACTTGTAGT	The primers are used to detect wrky EMS mutants. Due to the large number of homology genes in the WRKY family, the specificity of primer amplification cannot be guaranteed, so two pairs of primers were synthesized for each gene, and fragment amplification and sequencing were performed by nested PCR.
wrky43-R	GCCGGATTCCAAGAGATGGT
wrky43-F1	CTGCAGCCACAAGACAACGTT
wrky43-R1	CGTGCTTTGGTGATAGATACAG
wrky57-F	CTGCCGCTTAGGTCGTTCTC
wrky57-R	ATCAACATCCTGGACGCCC
wrky57-F1	CATCCAGTTGAAGGGCTCCG
wrky57-R1	GTCCGGCTCTGCTCCATTCC
wrky26-F	GCTTGGCGTTGTCGTTGTAG
wrky26-R	GAGAGATCTGAGCACGGACG
wrky26-F1	CTGCCGCTGCTGTCGGAGC
wrky26-R1	TGCAGATGGTAGGAACCGCTC
wrky125-F	GCGAGAAGAGACTCGGTAGG
wrky125-R	GGTAGATCAGATCACTCTGGGT
wrky125-F1	TCAGAACGAGATCAGAGGTGG
wrky125-R1	GGAGAAGTCAGAGGACGAAGGA
wrky48-F	CTACTGCACCAGCACTACCC
wrky48-R	CATCTGCTCCGCGAGGTTC
wrky48-F1	GAGTGCAAGCCCAGGGTGT
wrky48-R1	CAACCGCctgctgctgctg
phyb1-F	CTCCCCAGGCTGTTTGAACTATT	The primers are used to detect phyb1 EMS mutants.
phyb1-R	TCGATACTTTGGAGACTGGCG
eF1a-F	TGGGCCTACTGGTCTTACTACTGA	The primers are used for quantitative RT-PCR
eF1a-R	ACATACCCACGCTTCAGATCCT
18S-F	CCATCCCTCCGTAGTTAGCTTCT
18S-R	CCTGTCGGCCAAGGCTATATAC
Zm00001d031157	CTCCAGCCAACTTCTTTCTTTG	Ten genes with different expression levels were selected to validate the RNA-seq results. The primers are used to detect the expression of these ten genes with quantitative RT-PCR
	GGGGTGAACATCATCGTCTTAT
Zm00001d033455	GACTTCTTCGACATCTCCCTG
	CAGTACTGGTCCGTCTTGAAC
Zm00001d024996	GTTGGTTGGTTTTGGTTGTTTG
	CCATCGCATGATTGATTGTCTT
alternative_oxidase3	CAATCTCCAGCAGTTCTAGCTA
	CTTCATCCCCTGGTAATGGATG
Zm00001d014121	TTCGACGGTGCTGTAAAAATTC
	TAACCATAACAGGCCACGATAG
Zm00001d037005	AAGAAGCAAAGATGGCCATAGC
	GAAGGGATGATAATGGCGTAGA
Zm00001d000298	GTGACATCCTGTACAAGCAAAG
	CGAATAACACTGTTGTCGTTGT
Zm00001d017425	TCCACCCATAATCACAAAAGGA
	CTCCTCGAACGAGTAAACCTTC
Zm00001d048087	ACACTGAAGGCGGTCATC
	CAGGTTCATCAGCCCGATC
Zm00001d031155	CTCCAGCCAACTTCTTTGTTTG
	CGGGTGAACATCATCGTCTTAT
Zm00001d049217	GATTCTTGCTGTGACAACCATG
	GATAGCTCTTCTTGTCGTCACC
Zm00001d003365	GTTGTAGAAAGAGCAGTGTGTG
	CCTTATGACCATCTCCTTCCTC
Zm00001d006538	ACCATGGTGAAGATATACGACG
	ATCATCACCATCGCCTTGAT

## Sheet: Figure1
Figure 1B										Figure 1L							Figure 1M
ZCO1	KO#3	KO#7	PHYC1-OE3	PHYC1-OE8	PHYC1-OE10	PHYC2-OE2	PHYC2-OE7	PHYC2-OE12		B73	wrky26	wrky43				Time	W-B73								W-wrky26								W-wrky43								R-B73								R-wrky26
6.5	49.6	4.5	3	4.2	2.4	1.7	1.5	3.6		1	1	30				0	674.575	652.219	600.628	691.772	567.954	555.916	655.659	602.348	848.265	593.75	578.272	516.363	495.727	624.704	598.909	480.25	537	543.878	521.522	602.348	488.848	383.947	524.962	561.075	669.666	728.373	671.696	743.031	744.939	608.643	641.123	661.505	793.21
15.4	39.1	28.6	5.6	9.5	1.5	1.3	1.9	2.5		7	30	1				1	563.918	695.99	677.418	619.636	782.663	735.199	693.927	735.199	638.462	545.598	494.007	476.81	543.878	655.659	543.878	511.204	473.371	524.962	485.409	487.128	483.689	454.454	545.598	475.09	823.298	826.465	695.265	880.607	717.554	661.505	870.416	865.32	601.709
9.5	16.7	19.8	6.4	2.6	1.5	0.6	12.8	6.4		10	12	1				2	695.99	729.009	780.6	745.518	832.19	698.054	551.536	611.381	571.393	552.477	459.613	571.393	573.113	552.477	609.227	516.363	557.636	478.53	523.242	521.522	456.174	454.454	581.712	578.272	824.373	799.08	746.219	788.89	911.179	783.794	829.653	921.37	634.404
3.4	24.6	8.4	2.1	5.1	0.7	1.8	2.5	2.7		3	12	1				3	770.281	735.199	774.409	665.036	877.591	646.463	665.036	720.754	650.5	657.378	585.151	535.28	562.795	552.477	757.121	447.575	497.447	524.962	464.772	579.992	569.674	494.007	610.947	506.045	912.337	890.797	763.413	1013.09	931.561	815.646	902.515	832.84	737.161
5.5	5.4	5.7	3.3	8.4	2.1	2.4	5.6	5		1	18	1				4	838.381	755.836	681.545	774.409	623.763	778.536	729.009	745.518	557.636	640.181	545.598	514.643	526.681	609.227	722.727	578.272	590.31	547.318	543.878	619.545	488.848	420.06	576.553	573.113	1162.14	900.337	817.554	804.176	1171.04	768.508	829.653	916.274	788.54
4.6	3.5	6.6	1.4	5	1.5	1.4	3	3.9		1	14	24				5	865.209	741.39	762.027	904.418	778.536	823.936	685.672	778.536	621.265	549.037	604.068	542.159	583.431	683.174	719.288	578.272	655.659	555.916	542.159	707.25	509.484	518.083	600.628	712.409	1147.88	1195.24	919.462	1116.9	1016.9	868.508	972.324	916.274	1022.08
7.5	8.5	9.2	4.1	5	2.5	1.3	2.3	1.3		1	16	7				6	995.218	799.172	900.291	782.663	918.863	786.79	790.918	873.463	674.575	667.697	593.75	567.954	624.704	616.106	736.485	614.386	588.59	633.303	641.901	733.045	638.462	438.977	643.621	760.56	1211.69	1215.62	957.038	1176.14	1165.95	924.557	1053.85	1171.04	1031.42
8.6	20.9	8.4	6.4	1	2.7	1.9	1.4	1.6		1	11	1				7	1034.43	842.509	931.245	929.182	799.172	698.054	799.172	778.536	686.613	714.128	605.787	588.59	552.477	693.492	841.386	581.712	690.053	557.636	598.909	703.81	605.787	499.166	547.318	691.772	1290.42	1290.15	989.271	1069.14	1193.33	804.176	1064.04	1176.14	1199.57
6.6	14.1	9.8	4.4	4.7	4.9	3.7	4.8	2.9		7	15	6				8	1236.66	889.972	1001.41	953.945	859.018	883.781	724.881	956.009	748.522	712.409	650.5	698.651	600.628	769.159	788.076	593.75	700.371	653.939	660.818	696.931	540.439	586.871	592.03	772.598	1311.82	1146.2	978.699	1211.81	1113.71	966.6	1013.09	1109.9	1129.51
8.7	16.8	6.1	4.3	4.7	2.4	1.5	10.1	3.8		1	7	7				9	1081.89	898.227	881.718	828.063	892.036	867.272	627.89	821.872	817.31	657.378	690.053	624.704	636.742	743.363	800.113	669.416	714.128	705.53	719.288	708.969	660.818	561.075	604.068	746.803	1415.12	1337.91	946.847	1069.14	1283.77	980.607	1257.67	1266.58	1022.08
5.5	10.3	12.4	2.2	10.4	2.4	1.6	11.4	4.3		7	10	44				10	1185.07	883.781	832.19	912.672	918.863	949.818	821.872	945.691	746.803	767.439	683.174	592.03	724.447	707.25	834.507	750.242	707.25	628.144	695.212	721.007	703.81	500.886	688.333	760.56	1404.55	1404.15	897.173	1114.99	1266.58	929.653	1186.33	965.32	1017.41
9.2	13.9	7.9	1.5	8	4.4	4.3	4.5	2.9		8	30	6				11	1121.1	846.636	861.081	943.627	875.527	823.936	964.263	821.872	800.113	595.469	657.378	650.5	590.31	710.689	781.197	691.772	757.121	714.128	686.613	760.56	695.212	552.477	626.424	748.522	1440.35	1365.3	921.37	1094.61	1309.25	970.416	1176.14	1109.9	1180.88
8.2	12.6	12.8	2.9	3.3	2	1.8	3.3	2.6		3		7				12	1112.85	877.591	1011.73	993.154	900.291	976.645	846.636	931.245	872.341	784.636	647.06	624.704	696.931	650.5	801.833	705.53	653.939	714.128	691.772	750.242	528.401	550.757	715.848	755.401	1511.56	1483.77	1157.04	1257.67	1531.54	1136.66	1405.43	1195.89	1288.31
11.2	12	15.3	3.2	1.5	2.3	0.7	3.1	3.2		10	30	1				13	1203.65	867.272	906.481	863.145	989.027	900.291	925.054	937.436	755.401	679.734	678.015	564.515	698.651	609.227	910.174	700.371	705.53	712.409	721.007	721.007	598.909	579.992	750.242	727.886	1472.19	1509.25	1192.7	1038.56	1541.73	1166.6	1048.76	1197.23	1264.96
10.3	14.7	14.5	8.9	1.5	4.8	3	5.1	4.3		7	13	12				14	1207.77	786.79	1028.24	892.036	902.354	879.654	770.281	889.972	779.477	776.038	669.416	626.424	573.113	672.856	877.5	671.136	610.947	602.348	629.863	702.091	624.704	579.992	643.621	726.166	1582.89	1614.34	1089.52	1237.28	1639.82	1126.08	1242.38	1280.61	1129.51
6.1	11.4	16.5	3	2.3	4.5	3.1	2.1	4.1			27	10				15	1218.09	805.363	937.436	949.818	929.182	834.254	902.354	912.672	817.31	688.333	545.598	669.416	724.447	817.31	932.53	721.007	724.447	690.053	714.128	769.159	609.227	538.719	681.454	712.409	1468.88	1471.67	960.225	1278.05	1284.4	1150.03	1145.57	1114.37	1064.12
8.2	15	12.4	3.8	4.5	5.2	1.8	3.6	2.6		43	40	38				16	1125.23	861.081	949.818	939.5	856.954	863.145	852.827	859.018	798.394	640.181	562.795	585.151	628.144	733.045	770.879	705.53	684.894	729.606	671.136	659.098	576.553	550.757	578.272	727.886	1525.95	1434.73	929.653	1089.52	1343.01	967.228	1160.85	1185.7	1106.15
7.4	15.4	11.7	5.9	5.1	1.3	2.5	3.8	3.7		40	38					17	1187.14	984.9	914.736	1005.54	774.409	900.291	900.291	896.163	843.106	586.871	690.053	597.189	610.947	638.462	832.788	678.015	607.507	586.871	707.25	631.583	550.757	432.098	635.022	708.969	1558.06	1583.77	1048.76	1064.04	1380.58	968.508	1079.33	958.317	1036.09
9.3	17.3	10.9	6.2	2.3	2.6	1.8	2.8	2.8		1	65	10				18	1030.3	848.7	852.827	943.627	943.627	898.227	850.763	731.072	743.363	696.931	598.909	600.628	629.863	547.318	822.47	635.022	636.742	635.022	665.977	686.613	669.416	516.363	569.674	671.136	1518.82	1313.71	900.988	1013.09	1400.34	883.794	1242.38	957.038	1082.8
8.7	11.4	9.5	8	5.2	3.6	1.6	2.4	2.5		7	30	5				19	1013.79	737.263	896.163	914.736	813.618	821.872	786.79	803.3	745.083	696.931	549.037	516.363	655.659	567.954	834.507	624.704	602.348	662.537	681.454	640.181	631.583	538.719	547.318	674.575	1411.56	1453.2	929.653	1043.66	1480.58	858.317	1099.71	902.268	1017.41
7.7	13.3	14.5	2.2	3.4	3.4	1.2	1.7	3.6		3	28	7				20	1007.6	852.827	834.254	764.09	927.118	852.827	805.363	615.509	714.128	717.568	528.401	593.75	609.227	542.159	808.712	593.75	665.977	569.674	616.106	705.53	535.28	476.81	693.492	650.5	1347.62	1339.19	983.794	1114.99	1360.2	853.222	1033.47	875.511	1222.92
9.2	12.8	21.3	5.1	4.6	3.7	1.1	2.2	3.5		1	16	8				21	883.781	840.445	764.09	908.545	784.727	706.309	675.354	660.909	616.106	610.947	480.25	502.606	559.356	574.833	767.439	635.022	616.106	624.704	659.098	605.787	561.075	514.643	605.787	726.166	1350.92	1221.35	809.271	1109.9	1378.68	924.557	1109.9	962.133	909.98
10.1	18.5	25.1	7.5	3.6	2.9	1.6	3.9	3.2		1	14	5				22	914.736	788.854	815.681	863.145	892.036	731.072	681.545	749.645	812.151	703.81	590.31	509.484	624.704	593.75	892.977	702.091	640.181	659.098	626.424	617.825	681.454	425.219	636.742	576.553	1372.58	1283.14	965.32	1135.38	1270.39	920.742	1099.71	963.413	923.992
10.5	17.5	11.2	5.4	2.8	3.5	2.4	1.8	7.2		1	22	1				23	1088.08	902.354	840.445	780.6	826	737.263	667.099	673.29	581.712	597.189	588.59	444.136	574.833	616.106	817.31	660.818	624.704	617.825	557.636	502.606	471.651	492.287	557.636	628.144	1369.02	1242.38	917.554	1079.33	1152.55	941.123	941.751	875.511	620.392
8.3	9	10.6	3.4	2.9	4.1	3.6	2.2	9.2		1	15	1				24	1001.41	753.772	842.509	673.29	875.527	586.618	584.554	766.154	660.818	588.59	528.401	561.075	629.863	624.704	762.28	574.833	645.341	516.363	600.628	573.113	528.401	430.378	485.409	655.659	1297.68	1176.14	905.455	977.419	1593.96	783.794	992.705	885.702	994.054
7.6	9.3	9.5	6.4	2.4	4.2	5.7	3.1	1.2		5	33	1				25	844.572	745.518	852.827	813.618	881.718	830.127	702.181	739.327	652.219	659.098	524.962	481.969	511.204	533.56	678.015	645.341	605.787	542.159	600.628	538.719	490.568	408.022	535.28	495.727	1272.71	1216.9	810.551	941.751	1380.58	712.459	1013.09	758.317	830.577
9	12.5	17.5	4.6	3.4	3.1	4.6	2.4	1.6		1	30	1				26	970.454	764.09	739.327	762.027	865.209	741.39	679.481	693.927	593.75	518.083	506.045	502.606	507.765	549.037	676.295	504.325	507.765	552.477	552.477	569.674	490.568	389.106	592.03	547.318	1333.35	1293.33	862.785	885.702	1399.69	992.077	1089.52	736.028	956.688
9.5	18	16.5	5.3	2.4	3.5	4.5	3.5	4.6		16		30				27	962.2	809.49	747.581	743.454	745.518	625.827	621.699	640.272	566.234	518.083	433.818	488.848	555.916	447.575	726.166	523.242	524.962	461.333	538.719	488.848	523.242	432.098	440.697	561.075	1201.38	1262.76	797.173	875.511	1212.44	963.413	926.465	727.745	807.223
7.7	17.1	14.2	2.5	4.2	3.3	4.2	2.5	4.2		34	47	30				28	737.263	685.672	693.927	733.136	658.845	743.454	572.172	621.699	679.734	469.931	404.583	456.174	495.727	444.136	683.174	531.84	490.568	483.689	521.522	537	475.09	377.068	494.007	481.969	1194.24	1094.61	865.32	793.985	1227.72	851.314	855.13	786.982	769.856
8.1	15.2	11.7	3.8	5.1	4.4	3.6	2.6	3.2		1	48	67				29	887.909	708.372	698.054	704.245	710.436	603.127	468.99	609.318	585.151	473.371	500.886	438.977	404.583	452.734	693.492	456.174	581.712	502.606	444.136	542.159	499.166	375.348	535.28	481.969	1183.54	1053.85	830.932	893.985	1181.23	804.176	839.844	814.367	732.49
										1	50					30	726.945	656.781	852.827	693.927	652.654	574.236	665.036	675.354	597.189	511.204	451.015	426.939	451.015	463.053	643.621	440.697	454.454	530.121	542.159	511.204	531.84	354.712	478.53	495.727	1058.7	972.324	813.738	892.077	1151.92	805.455	1038.56	702.268	657.758
										1	30	26				31	797.109	654.718	592.809	545.345	714.563	574.236	448.354	576.299	614.386	452.734	358.151	375.348	432.098	402.863	664.257	471.651	516.363	389.106	545.598	476.81	449.295	339.234	504.325	516.363	1019.47	880.607	800.36	743.031	1074.86	737.308	804.176	717.554	564.342
										1	40	18				32	801.236	574.236	681.545	578.363	516.454	596.936	570.109	636.145	499.166	420.06	426.939	447.575	411.462	509.484	576.553	416.621	468.212	471.651	576.553	471.651	385.666	322.038	437.257	444.136	1019.21	1094.61	778.071	600.36	1130.28	595.265	763.413	625.837	699.795
										3	40	14				33	652.654	605.19	662.972	603.127	580.427	551.536	479.309	442.163	538.719	454.454	399.424	432.098	368.469	389.106	617.825	380.507	463.053	478.53	552.477	554.197	408.022	316.878	451.015	523.242	969.536	951.942	574.883	850.034	1071.67	762.785	753.222	630.932	573.684
											60	34				34	774.409	609.318	625.827	568.045	601.063	547.409	475.181	588.681	494.007	447.575	404.583	377.068	425.219	404.583	622.984	440.697	392.545	437.257	409.742	485.409	444.136	332.356	475.09	528.401	908.9	926.465	793.357	773.603	923.906	718.834	753.222	772.975	461.585
										13	46	48				35	644.399	530.899	621.699	615.509	636.145	557.727	444.227	479.309	579.992	420.06	373.628	349.553	378.787	413.181	659.098	416.621	390.825	451.015	475.09	444.136	475.09	354.712	395.984	451.015	980.236	916.274	708.643	620.742	977.15	693.357	676.791	620.742	522.305
										1	60	53				36	667.099	438.036	640.272	615.509	555.663	570.109	353.427	499.945	502.606	430.378	375.348	394.265	359.871	365.03	540.439	478.53	444.136	459.613	500.886	420.06	402.863	272.166	282.485	432.098	891.067	768.508	686.354	768.508	835.376	595.265	768.508	632.212	662.429
										2		28				37	594.872	555.663	512.327	576.299	625.827	466.927	400.89	504.072	408.022	392.545	377.068	289.363	385.666	432.098	590.31	414.901	358.151	413.181	411.462	413.181	394.265	297.962	390.825	456.174	894.633	686.982	503.548	758.317	806.712	681.886	615.646	723.929	414.878
										4		6				38	640.272	520.581	539.154	485.499	524.709	508.199	407.081	508.199	395.984	387.386	294.522	342.674	368.469	378.787	469.931	435.537	414.901	354.712	457.893	452.734	466.492	339.234	420.06	457.893	923.168	753.222	605.455	574.883	788.238	647.498	656.409	693.357	531.647
										2		50				39	568.045	429.781	563.918	493.754	407.081	442.163	326.6	413.272	481.969	402.863	334.075	361.59	368.469	335.795	600.628	334.075	358.151	337.515	421.78	487.128	401.143	322.038	349.553	461.333	709.161	890.797	540.495	559.597	746.847	450.686	605.455	539.215	559.672
										1		6				40	522.645	415.336	477.245	572.172	477.245	448.354	411.209	382.318	394.265	334.075	294.522	322.038	340.954	370.189	550.757	267.007	316.878	406.303	487.128	397.704	401.143	328.916	370.189	421.78	894.633	544.311	472.975	595.265	679.327	560.877	722.649	562.785	452.244
										3		20				41	648.527	477.245	504.072	421.527	499.945	435.972	454.545	378.19	497.447	451.015	347.833	273.886	322.038	346.113	543.878	409.742	325.477	359.871	401.143	347.833	349.553	294.522	416.621	371.909	1005.2	605.455	513.738	488.261	623.278	637.308	544.311	483.166	545.659
										1		45				42	530.899	440.1	568.045	409.145	487.563	456.609	407.081	380.254	378.787	306.56	337.515	301.401	373.628	330.636	506.045	340.954	340.954	315.159	378.787	378.787	397.704	310	370.189	449.295	812.597	600.36	565.972	406.735	576.14	581.258	707.363	508.643	550.33
										45		60				43	504.072	466.927	506.136	495.818	532.963	483.436	336.918	382.318	382.227	351.272	352.992	308.28	284.204	311.719	530.121	334.075	320.318	282.485	416.621	432.098	344.394	272.166	349.553	370.189	769.796	569.788	515.018	564.692	767.228	571.068	712.459	560.877	540.988
										10		45				44	450.418	390.572	475.181	537.09	423.59	489.627	417.4	438.036	404.583	347.833	327.197	297.962	297.962	296.242	521.522	340.954	301.401	311.719	402.863	375.348	433.818	287.644	310	301.401	869.666	646.219	591.449	432.212	540.472	437.308	681.886	472.975	512.964
										1		15				45	528.836	438.036	458.672	576.299	499.945	361.681	338.981	417.4	347.833	375.348	294.522	254.969	361.59	322.038	569.674	349.553	265.288	325.477	368.469	335.795	318.598	181.023	323.757	340.954	744.829	600.36	594.637	529.025	525.186	529.923	467.88	513.738	569.013
										1		65				46	466.927	427.718	462.799	506.136	561.854	382.318	338.981	334.854	452.734	303.121	315.159	306.56	337.515	299.681	547.318	313.439	318.598	325.477	352.992	406.303	394.265	334.075	313.439	325.477	619.731	457.689	401.64	447.498	648.755	530.304	391.449	476.163	447.573
										1		35				47	417.4	535.027	561.854	557.727	502.009	365.809	338.981	268.818	409.742	310	248.091	284.204	316.878	306.56	549.037	294.522	320.318	325.477	385.666	368.469	390.825	291.083	258.409	373.628	652.092	447.498	496.544	523.929	777.419	427.117	529.025	457.689	606.379
										1		26				48	427.718	675.354	528.836	444.227	499.945	392.636	318.345	343.109	373.628	275.606	296.242	310	351.272	330.636	509.484	299.681	351.272	248.091	346.113	420.06	380.507	224.015	377.068	371.909	741.262	523.929	420.114	465.972	685.702	423.301	493.357	515.018	470.927
										1						49	532.963	369.936	450.418	365.809	384.381	417.4	332.791	423.59	310	297.962	268.727	258.409	322.038	306.56	468.212	340.954	299.681	301.401	359.871	356.431	387.386	306.56	344.394	335.795	691.327	615.646	476.163	488.261	618.811	520.114	503.548	486.354	442.902
										5						50	417.4	481.372	475.181	497.881	475.181	415.336	365.809	367.872	308.28	260.128	253.25	248.091	332.356	354.712	538.719	315.159	275.606	217.136	483.689	382.227	413.181	285.924	373.628	304.841	648.526	513.738	422.021	445.591	726.465	465.972	406.735	530.304	335.474
										10						51	431.845	456.609	448.354	402.954	518.518	392.636	380.254	330.727	361.59	291.083	299.681	208.538	320.318	273.886	452.734	279.045	236.053	217.136	368.469	292.803	373.628	249.81	282.485	340.954	609.291	478.071	455.781	415.018	765.949	462.785	401.64	427.117	396.194
																52	433.909	520.581	310.091	423.59	421.527	374.063	293.581	270.882	349.553	325.477	272.166	244.651	306.56	280.765	423.5	287.644	294.522	217.136	395.984	392.545	310	275.606	265.288	365.03	776.93	467.88	464.064	508.643	742.38	596.544	508.643	535.4	335.474
										1						53	520.581	318.345	378.19	380.254	316.281	349.3	196.591	322.472	330.636	287.644	299.681	251.53	311.719	303.121	425.219	280.765	296.242	242.932	370.189	366.75	315.159	263.568	330.636	385.666	702.027	467.88	299.732	462.785	783.794	488.261	406.735	543.683	377.511
										1						54	394.7	535.027	471.054	427.718	413.272	398.827	287.391	289.454	289.363	322.038	237.772	282.485	299.681	316.878	481.969	285.924	256.689	267.007	380.507	385.666	385.666	320.318	334.075	352.992	630.692	554.502	458.969	411.831	799.08	553.874	590.169	416.926	405.536
										3						55	361.681	295.645	487.563	427.718	423.59	283.263	305.963	270.882	316.878	206.818	217.136	225.735	227.454	368.469	418.34	273.886	296.242	236.053	375.348	340.954	332.356	241.212	303.121	346.113	748.395	585.074	445.591	530.304	702.268	494.637	447.498	415.018	424.219
										1						56	456.609	475.181	318.345	310.091	343.109	347.236	301.836	223.418	299.681	249.81	213.697	236.053	277.325	273.886	490.568	291.083	239.492	225.735	404.583	332.356	316.878	246.371	294.522	294.522	584.324	523.929	340.495	404.828	727.745	427.117	442.403	365.972	452.244
										1						57	392.636	650.59	347.236	417.4	400.89	351.363	241.991	293.581	289.363	296.242	206.818	211.977	242.932	328.916	399.424	289.363	263.568	254.969	380.507	395.984	354.712	254.969	356.431	289.363	684.193	457.689	325.209	534.12	860.225	453.874	579.979	453.874	428.89
										1						58	353.427	396.763	363.745	388.509	423.59	248.182	252.309	272.945	334.075	301.401	186.182	241.212	256.689	313.439	425.219	310	234.333	201.659	285.924	310	359.871	242.932	304.841	315.159	595.024	491.449	335.4	469.16	773.603	381.258	579.979	396.544	312.121
										17						59	392.636	458.672	328.663	363.745	400.89	289.454	320.409	295.645	332.356	313.439	267.007	211.977	251.53	217.136	509.484	225.735	191.341	249.81	377.068	370.189	320.318	248.091	268.727	272.166	555.789	508.643	325.209	438.587	641.123	350.686	401.64	452.594	377.511
										3						60	341.045	497.881	357.554	322.472	386.445	390.572	260.563	310.091	205.098	256.689	189.621	248.091	261.848	306.56	463.053	306.56	220.576	279.045	347.833	260.128	263.568	227.454	332.356	373.628	548.656	442.403	330.304	396.544	737.936	372.347	437.308	499.732	447.573
										1
										1
										22
										7
										8
										1
										1
										1
										1
										1
										1
										7
										8
										5
										7
										1
										7
										5
										27
										1
										14
										1
										1
[truncated: 21 more columns]

[truncated: 6 more sheets: Figure2, Figure S1, Figure S2, Figure S3, Figure S5, Figure S10]
